# Supplementary material for: A Cell Cycle and Nutritional Checkpoint Controlling Bacterial Surface Adhesion
Source: PLoS Genet. 2014 Jan 23;10(1):e1004101. doi: 10.1371/journal.pgen.1004101 (PMC3900383; doi:10.1371/journal.pgen.1004101)
Supplement: Table S2 — StaR ChIP-seq top hits. (XLSX) [file pgen.1004101.s009.xlsx]

## Sheet: Sorted by score
A cell cycle and nutritional checkpoint controlling bacterial surface adhesion.
Aretha Fiebig, Julien Herrou, Coralie Fumeaux, Sunish K. Radhakrishnan, Patrick H. Viollier, Sean Crosson
Table S2: StaR ChIP-seq top hits. Peak 50-bp window from regions with significant sequence coverage. Tab 1 sorted by score; Tab 2 sorted by genome position. See Supplementary Excel sheet (Table S3) for sequence coverage on all 50-bp genome segments.
a Start and end positions of each window are in NA1000 genome coordinates (NC_011916). b Genome feature adjacent to sequence peaks are indicated. When peak is between two 5’ ends of features, both are listed. c Distance between peak and 5’ end of feature. Negative distances indicate peak is 5’ of feature; positive distances indicate peak is internal to feature; 0 indicates peak overlaps with 5’ e…
50 bp window a		Adjacent feature(s) b				# reads	% of total reads	Z-Score
Start	End	NA1000	CB15	Annotation	Dist. c
3230751	3230800	CCNA_03082	CC_2986	Hypothetical protein	-139	21460	0.559	345
2575151	2575200	CCNA_02433	CC_2348	Hypothetical protein	-87	20093	0.523	323
547751	547800	CCNA_00536	CC_0502	rpoB, RNA polymerase beta chain	-31	6500	0.169	103
2604251	2604300	CCNA_02462	CC_2377	Hypothetical protein	-54	4099	0.107	64.6
1566851	1566900	CCNA_01453	CC_1389	Electron transport complex I subunit, NADH-ubiquinone oxidoreductase	25 (3’)	3677	0.096	57.7
3713901	3713950	CCNA_03557	CC_3444	Conserved hypothetical protein	-61	3518	0.092	55.2
3897051	3897100	CCNA_03728	CC_3613	Hypothetical protein	0	3243	0.084	50.7
2397651	2397700	CCNA_02249	CC_2167	Hypothetical cytosolic protein	-16	2582	0.067	40
		CCNA_R0050	na	Cell cycle regulated sRNA	-35
1709251	1709300	CCNA_01589	CC_1521	Acyltransferase 3	-3	2440	0.064	37.7
		CCNA_01590	CC_1522	NAD-dependent DNA ligase	-81
938851	938900	CCNA_00860	CC_0817	hfiA, Holdfast inhibitor A	-26	2338	0.061	36.1
2710601	2710650	CCNA_02562	CC_2477	Sel1 repeat domain protein	-86	2215	0.058	34.1
3544401	3544450	CCNA_03367	CC_3258	Chemotaxis receiver protein cheYIII	-81	2197	0.057	33.8
1301901	1301950	CCNA_01182	CC_1124	Glutathione S-transferase	-43	1997	0.052	30.6
338501	338550	CCNA_00326	CC_0323	Vegetative incompatibility protein HET-E1	-84	1739	0.045	26.4
3947201	3947250	CCNA_03780	CC_3666	Hypothetical exported protein	-43	1701	0.044	25.8
1697501	1697550	CCNA_01581	CC_1513	Hypothetical protein	-93	1551	0.04	23.4
2462051	2462100	CCNA_02319	CC_2236	Hypothetical protein	+116	1478	0.038	22.2
304401	304450	CCNA_00290	CC_0288	Autotransporter protein	+35	1440	0.037	21.6
		CCNA_00291	CC_0289	phoR, Phosphate regulon sensor protein	-19
613301	613350	CCNA_00585	CC_0551	Hypothetical protein	0	1395	0.036	20.8
2672201	2672250	CCNA_02523	CC_2441	Hypothetical protein	-130	1287	0.034	19.1
3279901	3279950	CCNA_03130	CC_3035	ctrA, Cell cycle response regulator	-254	1279	0.033	19
3747851	3747900	CCNA_03593	na	Integral membrane protein	-82	1229	0.032	18.1
		CCNA_03594	CC_3480	SIR2 family protein	-21
170651	170700	CCNA_00161	CC_0162	Hypothetical protein	-251	1210	0.032	17.8
2473801	2473850	CCNA_02332	CC_2249	Chemotaxis receiver protein cheYIII	-113	1081	0.028	15.8
4034801	4034850	CCNA_03871	CC_3755	gidA, Glucose inhibited division protein A	+7	1021	0.027	14.8
1812901	1812950	CCNA_01685	CC_1613	yccV, Hemimethylated DNA-binding protein	-57	1011	0.026	14.6
		CCNA_01686	CC_1614	Exopolyphosphatase	+12
3834251	3834300	CCNA_03674	CC_3559	Hypothetical protein	-121	1009	0.026	14.6
		CCNA_03675	CC_3560	PAS-family sensor histidine kinase	0
2889751	2889800	CCNA_02726	CC_2643	Putative acetyltransferase/ acyltransferase	+17	960	0.025	13.8
97751	97800	CCNA_00087	CC_0089	Conserved membrane protein	-14	882	0.023	12.5
		CCNA_00088	CC_0090	HerA helicase-related ATPase	-35
429651	429700	CCNA_00415	CC_0410	Hypothetical protein	-28	851	0.022	12
4042801	4042850	CCNA_03879	CC_3763	hemE, Uroporphyrinogen decarboxylase	-81	848	0.022	12
3676201	3676250	CCNA_03518	CC_3407	coxB, Cytochrome c oxidase polypeptide II	+259	828	0.022	11.7
85151	85200	CCNA_00081	CC_0083	Hypothetical protein	-179	771	0.02	10.7
935201	935250	CCNA_00858	CC_0815	TonB-dependent receptor	-80	770	0.02	10.7
2308451	2308500	CCNA_02151	CC_2070	Exodeoxyribonuclease VII small subunit	-1	756	0.02	10.5
2100251	2100300	CCNA_01955	CC_1878	Zinc metalloprotease	-19	754	0.02	10.5
2946851	2946900	CCNA_02791	CC_2708	FecR family protein	+156	750	0.02	10.4
2238351	2238400	CCNA_02089	CC_2010	Hypothetical protein	-10	742	0.019	10.3
		CCNA_02090	CC_2011	Exodeoxyribonuclease III	+10
848151	848200	CCNA_00785	CC_0748	trmC, Bifunctional tRNA methyltransferase / oxidase	+1768*	733	0.019	10.1
2566001	2566050	CCNA_02421	CC_2336	exbB, TonB accessory protein	-361	699	0.018	9.6
256851	256900	CCNA_00243	CC_0243	Hypothetical protein	0	647	0.017	8.7
		CCNA_00244	CC_0244	Hydrolase (HAD superfamily)	-53
2611851	2611900	CCNA_02469	CC_2386	HipA protein	-50	647	0.017	8.7
543851	543900	CCNA_00532	CC_0498	Hypothetical protein (RDD superfamily)	-52	643	0.017	8.7
3519251	3519300	CCNA_03337	CC_3229	pal, Peptidoglycan-associated lipoprotein	-45	642	0.017	8.7
436501	436550	CCNA_00426	CC_0421	Hypothetical cytosolic protein	0	614	0.016	8.2
2681251	2681300	CCNA_02534	CC_2451	Hypothetical protein	-106	614	0.016	8.2
		CCNA_02535	CC_2452	Hypothetical protein	-12
3257551	3257600	CCNA_03108	CC_3013	TonB-dependent receptor	+3313*	608	0.016	8.1
3956051	3956100	CCNA_03791	CC_3677	Transcriptional regulator, MarR family	+65	605	0.016	8.1
1386751	1386800	CCNA_01259	CC_1201	Class II Aldolase and Adducin proteins	+425	580	0.015	7.6
1422151	1422200	CCNA_01296	CC_1238	stpX, Stalk specific protein X	-33	574	0.015	7.6
2317151	2317200	CCNA_02162	CC_2080	Hypothetical protein	-34	570	0.015	7.5
		CCNA_02163	CC_2081	Hypothetical protein	-18
51	100	CCNA_00001	CC_0001	ATP/GTP-binding protein	-102	568	0.015	7.5
3950251	3950300	CCNA_03782	CC_3668	Heme exporter protein A	+60	557	0.015	7.3
3878301	3878350	CCNA_03712	CC_3598	Hypothetical protein	-6	544	0.014	7.1
1923401	1923450	CCNA_01797	CC_1725	Septum formation initiator	-39	540	0.014	7
2463451	2463500	CCNA_02320	CC_2237	Deoxycytidine triphosphate deaminase	-19	537	0.014	7
5351	5400	CCNA_00008	CC_0008	dnaA, DNA replication initiator protein	-236	529	0.014	6.8
458051	458100	CCNA_00451	CC_0442	TonB-dependent receptor	+2453*	501	0.013	6.4
175151	175200	CCNA_00164	CC_0165	O-antigen polymerase	0	490	0.013	6.2
1220401	1220450	CCNA_01115	CC_1062	Histidine protein kinase	-63	489	0.013	6.2
		CCNA_01116	CC_1063	divJ, Histidine protein kinase	-40
1122801	1122850	CCNA_01034	CC_0983	TonB-dependent receptor	-220	488	0.013	6.2
2564101	2564150	CCNA_02419	na	TonB1 protein	+131	486	0.013	6.1
1159451	1159500	CCNA_01058	CC_1006	Transcriptional regulator	-22	479	0.012	6
2945551	2945600	CCNA_02788	CC_2705	Transcriptional regulator, Xre family	+136	470	0.012	5.9
2185951	2186000	CCNA_02040	CC_1962	Phosphoserine phosphatase	+487	461	0.012	5.7
3571151	3571200	CCNA_03401	CC_3292	Hypothetical cytosolic protein	-60	459	0.012	5.7

## Sheet: Sorted by position
A cell cycle and nutritional checkpoint controlling bacterial surface adhesion.
Aretha Fiebig, Julien Herrou, Coralie Fumeaux, Sunish K. Radhakrishnan, Patrick H. Viollier, Sean Crosson
Table S2: StaR ChIP-seq top hits. Peak 50-bp window from regions with significant sequence coverage. Tab 1 sorted by score; Tab 2 sorted by genome position. See Supplementary Excel sheet (Table S3) for sequence coverage on all 50-bp genome segments.
a Start and end positions of each window are in NA1000 genome coordinates (NC_011916). b Genome feature adjacent to sequence peaks are indicated. When peak is between two 5’ ends of features, both are listed. c Distance between peak and 5’ end of feature. Negative distances indicate peak is 5’ of feature; positive distances indicate peak is internal to feature; 0 indicates peak overlaps with 5’ e…
50 bp window a		Adjacent feature(s) b				# reads	% of total reads	Z-Score
Start	End	NA1000	CB15	Annotation	Dist. c
51	100	CCNA_00001	CC_0001	ATP/GTP-binding protein	-102	568	0.015	7.5
5351	5400	CCNA_00008	CC_0008	dnaA, DNA replication initiator protein	-236	529	0.014	6.8
85151	85200	CCNA_00081	CC_0083	Hypothetical protein	-179	771	0.02	10.7
97751	97800	CCNA_00087	CC_0089	Conserved membrane protein	-14	882	0.023	12.5
		CCNA_00088	CC_0090	HerA helicase-related ATPase	-35
170651	170700	CCNA_00161	CC_0162	Hypothetical protein	-251	1210	0.032	17.8
175151	175200	CCNA_00164	CC_0165	O-antigen polymerase	0	490	0.013	6.2
256851	256900	CCNA_00243	CC_0243	Hypothetical protein	0	647	0.017	8.7
		CCNA_00244	CC_0244	Hydrolase (HAD superfamily)	-53
304401	304450	CCNA_00290	CC_0288	Autotransporter protein	+35	1440	0.037	21.6
		CCNA_00291	CC_0289	phoR, Phosphate regulon sensor protein	-19
338501	338550	CCNA_00326	CC_0323	Vegetative incompatibility protein HET-E1	-84	1739	0.045	26.4
429651	429700	CCNA_00415	CC_0410	Hypothetical protein	-28	851	0.022	12
436501	436550	CCNA_00426	CC_0421	Hypothetical cytosolic protein	0	614	0.016	8.2
458051	458100	CCNA_00451	CC_0442	TonB-dependent receptor	+2453*	501	0.013	6.4
543851	543900	CCNA_00532	CC_0498	Hypothetical protein (RDD superfamily)	-52	643	0.017	8.7
547751	547800	CCNA_00536	CC_0502	rpoB, RNA polymerase beta chain	-31	6500	0.169	103
613301	613350	CCNA_00585	CC_0551	Hypothetical protein	0	1395	0.036	20.8
848151	848200	CCNA_00785	CC_0748	trmC, Bifunctional tRNA methyltransferase / oxidase	+1768*	733	0.019	10.1
935201	935250	CCNA_00858	CC_0815	TonB-dependent receptor	-80	770	0.02	10.7
938851	938900	CCNA_00860	CC_0817	hfiA, Holdfast inhibitor A	-26	2338	0.061	36.1
1122801	1122850	CCNA_01034	CC_0983	TonB-dependent receptor	-220	488	0.013	6.2
1159451	1159500	CCNA_01058	CC_1006	Transcriptional regulator	-22	479	0.012	6
1220401	1220450	CCNA_01115	CC_1062	Histidine protein kinase	-63	489	0.013	6.2
		CCNA_01116	CC_1063	divJ, Histidine protein kinase	-40
1301901	1301950	CCNA_01182	CC_1124	Glutathione S-transferase	-43	1997	0.052	30.6
1386751	1386800	CCNA_01259	CC_1201	Class II Aldolase and Adducin proteins	+425	580	0.015	7.6
1422151	1422200	CCNA_01296	CC_1238	stpX, Stalk specific protein X	-33	574	0.015	7.6
1566851	1566900	CCNA_01453	CC_1389	Electron transport complex I subunit, NADH-ubiquinone oxidoreductase	25 (3’)	3677	0.096	57.7
1697501	1697550	CCNA_01581	CC_1513	Hypothetical protein	-93	1551	0.04	23.4
1709251	1709300	CCNA_01589	CC_1521	Acyltransferase 3	-3	2440	0.064	37.7
		CCNA_01590	CC_1522	NAD-dependent DNA ligase	-81
1812901	1812950	CCNA_01685	CC_1613	yccV, Hemimethylated DNA-binding protein	-57	1011	0.026	14.6
		CCNA_01686	CC_1614	Exopolyphosphatase	+12
1923401	1923450	CCNA_01797	CC_1725	Septum formation initiator	-39	540	0.014	7
2100251	2100300	CCNA_01955	CC_1878	Zinc metalloprotease	-19	754	0.02	10.5
2185951	2186000	CCNA_02040	CC_1962	Phosphoserine phosphatase	+487	461	0.012	5.7
2238351	2238400	CCNA_02089	CC_2010	Hypothetical protein	-10	742	0.019	10.3
		CCNA_02090	CC_2011	Exodeoxyribonuclease III	+10
2308451	2308500	CCNA_02151	CC_2070	Exodeoxyribonuclease VII small subunit	-1	756	0.02	10.5
2317151	2317200	CCNA_02162	CC_2080	Hypothetical protein	-34	570	0.015	7.5
		CCNA_02163	CC_2081	Hypothetical protein	-18
2397651	2397700	CCNA_02249	CC_2167	Hypothetical cytosolic protein	-16	2582	0.067	40
		CCNA_R0050	na	Cell cycle regulated sRNA	-35
2462051	2462100	CCNA_02319	CC_2236	Hypothetical protein	+116	1478	0.038	22.2
2463451	2463500	CCNA_02320	CC_2237	Deoxycytidine triphosphate deaminase	-19	537	0.014	7
2473801	2473850	CCNA_02332	CC_2249	Chemotaxis receiver protein cheYIII	-113	1081	0.028	15.8
2564101	2564150	CCNA_02419	na	TonB1 protein	+131	486	0.013	6.1
2566001	2566050	CCNA_02421	CC_2336	exbB, TonB accessory protein	-361	699	0.018	9.6
2575151	2575200	CCNA_02433	CC_2348	Hypothetical protein	-87	20093	0.523	323
2604251	2604300	CCNA_02462	CC_2377	Hypothetical protein	-54	4099	0.107	64.6
2611851	2611900	CCNA_02469	CC_2386	HipA protein	-50	647	0.017	8.7
2672201	2672250	CCNA_02523	CC_2441	Hypothetical protein	-130	1287	0.034	19.1
2681251	2681300	CCNA_02534	na	hypothetical protein	-106	614	0.016	8.2
		CCNA_02535	CC_2451	DNA topoisomerase I	-12
2710601	2710650	CCNA_02562	CC_2477	Sel1 repeat domain protein	-86	2215	0.058	34.1
2889751	2889800	CCNA_02726	CC_2643	Putative acetyltransferase/ acyltransferase	+17	960	0.025	13.8
2945551	2945600	CCNA_02788	CC_2705	Transcriptional regulator, Xre family	+136	470	0.012	5.9
2946851	2946900	CCNA_02791	CC_2708	FecR family protein	+156	750	0.02	10.4
3230751	3230800	CCNA_03082	CC_2986	Hypothetical protein	-139	21460	0.559	345
3257551	3257600	CCNA_03108	CC_3013	TonB-dependent receptor	+3313*	608	0.016	8.1
3279901	3279950	CCNA_03130	CC_3035	ctrA, Cell cycle response regulator	-254	1279	0.033	19
3519251	3519300	CCNA_03337	CC_3229	pal, Peptidoglycan-associated lipoprotein	-45	642	0.017	8.7
3544401	3544450	CCNA_03367	CC_3258	Chemotaxis receiver protein cheYIII	-81	2197	0.057	33.8
3571151	3571200	CCNA_03401	CC_3292	Hypothetical cytosolic protein	-60	459	0.012	5.7
3676201	3676250	CCNA_03518	CC_3407	coxB, Cytochrome c oxidase polypeptide II	+259	828	0.022	11.7
3713901	3713950	CCNA_03557	CC_3444	Conserved hypothetical protein	-61	3518	0.092	55.2
3747851	3747900	CCNA_03593	na	Integral membrane protein	-82	1229	0.032	18.1
		CCNA_03594	CC_3480	SIR2 family protein	-21
3834251	3834300	CCNA_03674	CC_3559	Hypothetical protein	-121	1009	0.026	14.6
		CCNA_03675	CC_3560	PAS-family sensor histidine kinase	0
3878301	3878350	CCNA_03712	CC_3598	Hypothetical protein	-6	544	0.014	7.1
3897051	3897100	CCNA_03728	CC_3613	Hypothetical protein	0	3243	0.084	50.7
3947201	3947250	CCNA_03780	CC_3666	Hypothetical exported protein	-43	1701	0.044	25.8
3950251	3950300	CCNA_03782	CC_3668	Heme exporter protein A	+60	557	0.015	7.3
3956051	3956100	CCNA_03791	CC_3677	Transcriptional regulator, MarR family	+65	605	0.016	8.1
4034801	4034850	CCNA_03871	CC_3755	gidA, Glucose inhibited division protein A	+7	1021	0.027	14.8
4042801	4042850	CCNA_03879	CC_3763	hemE, Uroporphyrinogen decarboxylase	-81	848	0.022	12
