# Supplementary material for: A Cell Cycle and Nutritional Checkpoint Controlling Bacterial Surface Adhesion
Source: PLoS Genet. 2014 Jan 23;10(1):e1004101. doi: 10.1371/journal.pgen.1004101 (PMC3900383; doi:10.1371/journal.pgen.1004101)
Supplement: Table S3 — StaR ChIP-seq read depth compiled for 50 bp windows of the NA1000 genome (GHA16_StaR). (XLSX) [file pgen.1004101.s010.xlsx]

## Sheet: Table S2- StaR ChIP-seq all
A cell cycle and nutritional checkpoint controlling bacterial surface adhesion.
Aretha Fiebig, Julien Herrou, Coralie Fumeaux, Sunish K. Radhakrishnan, Patrick H. Viollier, Sean Crosson
Table S3: StaR ChIP-seq read depth compiled for 50 bp windows of the NA1000 genome (GHA16_StaR)
Probe	Start	End	Feature	Orientation	Distance	# of reads	% of Reads
ChrCaulobacter_crescentus.fasta:1-50	1	50	CC_0001	downstream	152	385	0.00984428
ChrCaulobacter_crescentus.fasta:51-100	51	100	CC_0001	downstream	102	570	0.0145747
ChrCaulobacter_crescentus.fasta:101-150	101	150	CC_0001	downstream	52	356	0.00910276
ChrCaulobacter_crescentus.fasta:151-200	151	200	CC_0001	downstream	2	226	0.00577872
ChrCaulobacter_crescentus.fasta:201-250	201	250	CC_0001	overlapping	0	207	0.0052929
ChrCaulobacter_crescentus.fasta:251-300	251	300	CC_0001	overlapping	0	173	0.00442353
ChrCaulobacter_crescentus.fasta:301-350	301	350	CC_0001	overlapping	0	172	0.00439796
ChrCaulobacter_crescentus.fasta:351-400	351	400	CC_0001	overlapping	0	177	0.00452581
ChrCaulobacter_crescentus.fasta:401-450	401	450	CC_0001	overlapping	0	146	0.00373316
ChrCaulobacter_crescentus.fasta:451-500	451	500	CC_0001	overlapping	0	127	0.00324733
ChrCaulobacter_crescentus.fasta:501-550	501	550	CC_0001	overlapping	0	138	0.0035286
ChrCaulobacter_crescentus.fasta:551-600	551	600	CC_0001	overlapping	0	128	0.0032729
ChrCaulobacter_crescentus.fasta:601-650	601	650	CC_0001	overlapping	0	144	0.00368202
ChrCaulobacter_crescentus.fasta:651-700	651	700	CC_0001	overlapping	0	125	0.0031962
ChrCaulobacter_crescentus.fasta:701-750	701	750	CC_0001	overlapping	0	109	0.00278708
ChrCaulobacter_crescentus.fasta:751-800	751	800	CC_0001	overlapping	0	112	0.00286379
ChrCaulobacter_crescentus.fasta:801-850	801	850	CC_0001	overlapping	0	121	0.00309392
ChrCaulobacter_crescentus.fasta:851-900	851	900	CC_0001	overlapping	0	150	0.00383543
ChrCaulobacter_crescentus.fasta:901-950	901	950	CC_0001	overlapping	0	156	0.00398885
ChrCaulobacter_crescentus.fasta:951-1000	951	1000	CC_0001	overlapping	0	112	0.00286379
ChrCaulobacter_crescentus.fasta:1001-1050	1001	1050	CC_0001	overlapping	0	109	0.00278708
ChrCaulobacter_crescentus.fasta:1051-1100	1051	1100	CC_0001	overlapping	0	115	0.0029405
ChrCaulobacter_crescentus.fasta:1101-1150	1101	1150	CC_0001	overlapping	0	124	0.00317063
ChrCaulobacter_crescentus.fasta:1151-1200	1151	1200	CC_0002	overlapping	0	111	0.00283822
ChrCaulobacter_crescentus.fasta:1201-1250	1201	1250	CC_0002	overlapping	0	92	0.0023524
ChrCaulobacter_crescentus.fasta:1251-1300	1251	1300	CC_0002	overlapping	0	91	0.00232683
ChrCaulobacter_crescentus.fasta:1301-1350	1301	1350	CC_0002	overlapping	0	91	0.00232683
ChrCaulobacter_crescentus.fasta:1351-1400	1351	1400	CC_0002	overlapping	0	95	0.00242911
ChrCaulobacter_crescentus.fasta:1401-1450	1401	1450	CC_0002	overlapping	0	78	0.00199443
ChrCaulobacter_crescentus.fasta:1451-1500	1451	1500	CC_0002	overlapping	0	77	0.00196886
ChrCaulobacter_crescentus.fasta:1501-1550	1501	1550	CC_0002	overlapping	0	84	0.00214784
ChrCaulobacter_crescentus.fasta:1551-1600	1551	1600	CC_0002	overlapping	0	70	0.00178987
ChrCaulobacter_crescentus.fasta:1601-1650	1601	1650	CC_0002	overlapping	0	84	0.00214784
ChrCaulobacter_crescentus.fasta:1651-1700	1651	1700	CC_0002	overlapping	0	108	0.00276151
ChrCaulobacter_crescentus.fasta:1701-1750	1701	1750	CC_0002	overlapping	0	104	0.00265923
ChrCaulobacter_crescentus.fasta:1751-1800	1751	1800	CC_0003	overlapping	0	82	0.0020967
ChrCaulobacter_crescentus.fasta:1801-1850	1801	1850	CC_0003	overlapping	0	91	0.00232683
ChrCaulobacter_crescentus.fasta:1851-1900	1851	1900	CC_0003	overlapping	0	110	0.00281265
ChrCaulobacter_crescentus.fasta:1901-1950	1901	1950	CC_0003	overlapping	0	87	0.00222455
ChrCaulobacter_crescentus.fasta:1951-2000	1951	2000	CC_0003	overlapping	0	95	0.00242911
ChrCaulobacter_crescentus.fasta:2001-2050	2001	2050	CC_0003	overlapping	0	111	0.00283822
ChrCaulobacter_crescentus.fasta:2051-2100	2051	2100	CC_0003	overlapping	0	122	0.00311949
ChrCaulobacter_crescentus.fasta:2101-2150	2101	2150	CC_0003	overlapping	0	116	0.00296607
ChrCaulobacter_crescentus.fasta:2151-2200	2151	2200	CC_0003	overlapping	0	109	0.00278708
ChrCaulobacter_crescentus.fasta:2201-2250	2201	2250	CC_0003	overlapping	0	117	0.00299164
ChrCaulobacter_crescentus.fasta:2251-2300	2251	2300	CC_0003	overlapping	0	112	0.00286379
ChrCaulobacter_crescentus.fasta:2301-2350	2301	2350	CC_0003	overlapping	0	98	0.00250582
ChrCaulobacter_crescentus.fasta:2351-2400	2351	2400	CC_0003	overlapping	0	88	0.00225012
ChrCaulobacter_crescentus.fasta:2401-2450	2401	2450	CC_0003	overlapping	0	85	0.00217341
ChrCaulobacter_crescentus.fasta:2451-2500	2451	2500	CC_0003	overlapping	0	96	0.00245468
ChrCaulobacter_crescentus.fasta:2501-2550	2501	2550	CC_0003	overlapping	0	88	0.00225012
ChrCaulobacter_crescentus.fasta:2551-2600	2551	2600	CC_0003	overlapping	0	87	0.00222455
ChrCaulobacter_crescentus.fasta:2601-2650	2601	2650	coaE	overlapping	0	102	0.0026081
ChrCaulobacter_crescentus.fasta:2651-2700	2651	2700	coaE	overlapping	0	102	0.0026081
ChrCaulobacter_crescentus.fasta:2701-2750	2701	2750	coaE	overlapping	0	89	0.00227569
ChrCaulobacter_crescentus.fasta:2751-2800	2751	2800	coaE	overlapping	0	84	0.00214784
ChrCaulobacter_crescentus.fasta:2801-2850	2801	2850	coaE	overlapping	0	82	0.0020967
ChrCaulobacter_crescentus.fasta:2851-2900	2851	2900	coaE	overlapping	0	101	0.00258253
ChrCaulobacter_crescentus.fasta:2901-2950	2901	2950	coaE	overlapping	0	89	0.00227569
ChrCaulobacter_crescentus.fasta:2951-3000	2951	3000	coaE	overlapping	0	74	0.00189215
ChrCaulobacter_crescentus.fasta:3001-3050	3001	3050	coaE	overlapping	0	86	0.00219898
ChrCaulobacter_crescentus.fasta:3051-3100	3051	3100	coaE	overlapping	0	85	0.00217341
ChrCaulobacter_crescentus.fasta:3101-3150	3101	3150	coaE	overlapping	0	74	0.00189215
ChrCaulobacter_crescentus.fasta:3151-3200	3151	3200	coaE	overlapping	0	78	0.00199443
ChrCaulobacter_crescentus.fasta:3201-3250	3201	3250	dnaQ	overlapping	0	79	0.00202
ChrCaulobacter_crescentus.fasta:3251-3300	3251	3300	dnaQ	overlapping	0	84	0.00214784
ChrCaulobacter_crescentus.fasta:3301-3350	3301	3350	dnaQ	overlapping	0	113	0.00288936
ChrCaulobacter_crescentus.fasta:3351-3400	3351	3400	dnaQ	overlapping	0	129	0.00329847
ChrCaulobacter_crescentus.fasta:3401-3450	3401	3450	dnaQ	overlapping	0	145	0.00370759
ChrCaulobacter_crescentus.fasta:3451-3500	3451	3500	dnaQ	overlapping	0	138	0.0035286
ChrCaulobacter_crescentus.fasta:3501-3550	3501	3550	dnaQ	overlapping	0	141	0.00360531
ChrCaulobacter_crescentus.fasta:3551-3600	3551	3600	dnaQ	overlapping	0	147	0.00375873
ChrCaulobacter_crescentus.fasta:3601-3650	3601	3650	dnaQ	overlapping	0	131	0.00334961
ChrCaulobacter_crescentus.fasta:3651-3700	3651	3700	dnaQ	overlapping	0	125	0.0031962
ChrCaulobacter_crescentus.fasta:3701-3750	3701	3750	dnaQ	overlapping	0	132	0.00337518
ChrCaulobacter_crescentus.fasta:3751-3800	3751	3800	dnaQ	overlapping	0	141	0.00360531
ChrCaulobacter_crescentus.fasta:3801-3850	3801	3850	dnaQ	overlapping	0	131	0.00334961
ChrCaulobacter_crescentus.fasta:3851-3900	3851	3900	dnaQ	overlapping	0	107	0.00273594
ChrCaulobacter_crescentus.fasta:3901-3950	3901	3950	dnaQ	overlapping	0	88	0.00225012
ChrCaulobacter_crescentus.fasta:3951-4000	3951	4000	CC_0006	downstream	22	111	0.00283822
ChrCaulobacter_crescentus.fasta:4001-4050	4001	4050	CC_0006	overlapping	0	116	0.00296607
ChrCaulobacter_crescentus.fasta:4051-4100	4051	4100	CC_0006	overlapping	0	107	0.00273594
ChrCaulobacter_crescentus.fasta:4101-4150	4101	4150	CC_0006	overlapping	0	97	0.00248025
ChrCaulobacter_crescentus.fasta:4151-4200	4151	4200	CC_0006	overlapping	0	63	0.00161088
ChrCaulobacter_crescentus.fasta:4201-4250	4201	4250	CC_0006	overlapping	0	100	0.00255696
ChrCaulobacter_crescentus.fasta:4251-4300	4251	4300	CC_0006	overlapping	0	81	0.00207113
ChrCaulobacter_crescentus.fasta:4301-4350	4301	4350	CC_0006	overlapping	0	45	0.00115063
ChrCaulobacter_crescentus.fasta:4351-4400	4351	4400	CC_0006	overlapping	0	67	0.00171316
ChrCaulobacter_crescentus.fasta:4401-4450	4401	4450	CC_0006	overlapping	0	69	0.0017643
ChrCaulobacter_crescentus.fasta:4451-4500	4451	4500	CC_0006	overlapping	0	69	0.0017643
ChrCaulobacter_crescentus.fasta:4501-4550	4501	4550	CC_0006	overlapping	0	81	0.00207113
ChrCaulobacter_crescentus.fasta:4551-4600	4551	4600	CC_0006	overlapping	0	70	0.00178987
ChrCaulobacter_crescentus.fasta:4601-4650	4601	4650	CC_0006	overlapping	0	79	0.00202
ChrCaulobacter_crescentus.fasta:4651-4700	4651	4700	CC_0006	overlapping	0	102	0.0026081
ChrCaulobacter_crescentus.fasta:4701-4750	4701	4750	CC_0006	overlapping	0	130	0.00332404
ChrCaulobacter_crescentus.fasta:4751-4800	4751	4800	CC_0006	overlapping	0	182	0.00465366
ChrCaulobacter_crescentus.fasta:4801-4850	4801	4850	CC_0006	overlapping	0	218	0.00557416
ChrCaulobacter_crescentus.fasta:4851-4900	4851	4900	CC_0006	upstream	41	300	0.00767087
ChrCaulobacter_crescentus.fasta:4901-4950	4901	4950	rpsT	overlapping	0	347	0.00887264
ChrCaulobacter_crescentus.fasta:4951-5000	4951	5000	rpsT	overlapping	0	390	0.00997213
ChrCaulobacter_crescentus.fasta:5001-5050	5001	5050	rpsT	overlapping	0	441	0.0112762
ChrCaulobacter_crescentus.fasta:5051-5100	5051	5100	rpsT	overlapping	0	426	0.0108926
ChrCaulobacter_crescentus.fasta:5101-5150	5101	5150	rpsT	overlapping	0	413	0.0105602
ChrCaulobacter_crescentus.fasta:5151-5200	5151	5200	rpsT	overlapping	0	375	0.00958859
ChrCaulobacter_crescentus.fasta:5201-5250	5201	5250	rpsT	overlapping	0	328	0.00838682
ChrCaulobacter_crescentus.fasta:5251-5300	5251	5300	rpsT	upstream	16	339	0.00866808
ChrCaulobacter_crescentus.fasta:5301-5350	5301	5350	rpsT	upstream	66	518	0.013245
ChrCaulobacter_crescentus.fasta:5351-5400	5351	5400	rpsT	upstream	116	531	0.0135774
ChrCaulobacter_crescentus.fasta:5401-5450	5401	5450	rpsT	upstream	166	418	0.0106881
ChrCaulobacter_crescentus.fasta:5451-5500	5451	5500	dnaA	downstream	136	408	0.0104324
ChrCaulobacter_crescentus.fasta:5501-5550	5501	5550	dnaA	downstream	86	351	0.00897492
ChrCaulobacter_crescentus.fasta:5551-5600	5551	5600	dnaA	downstream	36	204	0.00521619
ChrCaulobacter_crescentus.fasta:5601-5650	5601	5650	dnaA	overlapping	0	184	0.0047048
ChrCaulobacter_crescentus.fasta:5651-5700	5651	5700	dnaA	overlapping	0	142	0.00363088
ChrCaulobacter_crescentus.fasta:5701-5750	5701	5750	dnaA	overlapping	0	152	0.00388657
ChrCaulobacter_crescentus.fasta:5751-5800	5751	5800	dnaA	overlapping	0	128	0.0032729
ChrCaulobacter_crescentus.fasta:5801-5850	5801	5850	dnaA	overlapping	0	109	0.00278708
ChrCaulobacter_crescentus.fasta:5851-5900	5851	5900	dnaA	overlapping	0	126	0.00322176
ChrCaulobacter_crescentus.fasta:5901-5950	5901	5950	dnaA	overlapping	0	108	0.00276151
ChrCaulobacter_crescentus.fasta:5951-6000	5951	6000	dnaA	overlapping	0	99	0.00253139
ChrCaulobacter_crescentus.fasta:6001-6050	6001	6050	dnaA	overlapping	0	114	0.00291493
ChrCaulobacter_crescentus.fasta:6051-6100	6051	6100	dnaA	overlapping	0	146	0.00373316
ChrCaulobacter_crescentus.fasta:6101-6150	6101	6150	dnaA	overlapping	0	149	0.00380986
ChrCaulobacter_crescentus.fasta:6151-6200	6151	6200	dnaA	overlapping	0	145	0.00370759
ChrCaulobacter_crescentus.fasta:6201-6250	6201	6250	dnaA	overlapping	0	133	0.00340075
ChrCaulobacter_crescentus.fasta:6251-6300	6251	6300	dnaA	overlapping	0	109	0.00278708
ChrCaulobacter_crescentus.fasta:6301-6350	6301	6350	dnaA	overlapping	0	118	0.00301721
ChrCaulobacter_crescentus.fasta:6351-6400	6351	6400	dnaA	overlapping	0	134	0.00342632
ChrCaulobacter_crescentus.fasta:6401-6450	6401	6450	dnaA	overlapping	0	124	0.00317063
ChrCaulobacter_crescentus.fasta:6451-6500	6451	6500	dnaA	overlapping	0	88	0.00225012
ChrCaulobacter_crescentus.fasta:6501-6550	6501	6550	dnaA	overlapping	0	56	0.0014319
ChrCaulobacter_crescentus.fasta:6551-6600	6551	6600	dnaA	overlapping	0	58	0.00148303
ChrCaulobacter_crescentus.fasta:6601-6650	6601	6650	dnaA	overlapping	0	101	0.00258253
ChrCaulobacter_crescentus.fasta:6651-6700	6651	6700	dnaA	overlapping	0	130	0.00332404
ChrCaulobacter_crescentus.fasta:6701-6750	6701	6750	dnaA	overlapping	0	119	0.00304278
ChrCaulobacter_crescentus.fasta:6751-6800	6751	6800	dnaA	overlapping	0	135	0.00345189
ChrCaulobacter_crescentus.fasta:6801-6850	6801	6850	dnaA	overlapping	0	148	0.0037843
ChrCaulobacter_crescentus.fasta:6851-6900	6851	6900	dnaA	overlapping	0	135	0.00345189
ChrCaulobacter_crescentus.fasta:6901-6950	6901	6950	dnaA	overlapping	0	95	0.00242911
ChrCaulobacter_crescentus.fasta:6951-7000	6951	7000	dnaA	overlapping	0	89	0.00227569
ChrCaulobacter_crescentus.fasta:7001-7050	7001	7050	dnaA	overlapping	0	92	0.0023524
ChrCaulobacter_crescentus.fasta:7051-7100	7051	7100	dnaA	overlapping	0	86	0.00219898
ChrCaulobacter_crescentus.fasta:7101-7150	7101	7150	dnaA	overlapping	0	94	0.00240354
ChrCaulobacter_crescentus.fasta:7151-7200	7151	7200	alkB	overlapping	0	88	0.00225012
ChrCaulobacter_crescentus.fasta:7201-7250	7201	7250	alkB	overlapping	0	73	0.00186658
ChrCaulobacter_crescentus.fasta:7251-7300	7251	7300	alkB	overlapping	0	89	0.00227569
ChrCaulobacter_crescentus.fasta:7301-7350	7301	7350	alkB	overlapping	0	96	0.00245468
ChrCaulobacter_crescentus.fasta:7351-7400	7351	7400	alkB	overlapping	0	84	0.00214784
ChrCaulobacter_crescentus.fasta:7401-7450	7401	7450	alkB	overlapping	0	98	0.00250582
ChrCaulobacter_crescentus.fasta:7451-7500	7451	7500	alkB	overlapping	0	88	0.00225012
ChrCaulobacter_crescentus.fasta:7501-7550	7501	7550	alkB	overlapping	0	90	0.00230126
ChrCaulobacter_crescentus.fasta:7551-7600	7551	7600	alkB	overlapping	0	100	0.00255696
ChrCaulobacter_crescentus.fasta:7601-7650	7601	7650	alkB	overlapping	0	84	0.00214784
ChrCaulobacter_crescentus.fasta:7651-7700	7651	7700	alkB	overlapping	0	69	0.0017643
ChrCaulobacter_crescentus.fasta:7701-7750	7701	7750	alkB	overlapping	0	85	0.00217341
ChrCaulobacter_crescentus.fasta:7751-7800	7751	7800	alkB	overlapping	0	84	0.00214784
ChrCaulobacter_crescentus.fasta:7801-7850	7801	7850	alkB	downstream	11	76	0.00194329
ChrCaulobacter_crescentus.fasta:7851-7900	7851	7900	alkB	downstream	61	93	0.00237797
ChrCaulobacter_crescentus.fasta:7901-7950	7901	7950	alkB	downstream	111	97	0.00248025
ChrCaulobacter_crescentus.fasta:7951-8000	7951	8000	alkB	downstream	161	92	0.0023524
ChrCaulobacter_crescentus.fasta:8001-8050	8001	8050	dnaK	downstream	115	104	0.00265923
ChrCaulobacter_crescentus.fasta:8051-8100	8051	8100	dnaK	downstream	65	105	0.0026848
ChrCaulobacter_crescentus.fasta:8101-8150	8101	8150	dnaK	downstream	15	99	0.00253139
ChrCaulobacter_crescentus.fasta:8151-8200	8151	8200	dnaK	overlapping	0	127	0.00324733
ChrCaulobacter_crescentus.fasta:8201-8250	8201	8250	dnaK	overlapping	0	104	0.00265923
ChrCaulobacter_crescentus.fasta:8251-8300	8251	8300	dnaK	overlapping	0	72	0.00184101
ChrCaulobacter_crescentus.fasta:8301-8350	8301	8350	dnaK	overlapping	0	78	0.00199443
ChrCaulobacter_crescentus.fasta:8351-8400	8351	8400	dnaK	overlapping	0	89	0.00227569
ChrCaulobacter_crescentus.fasta:8401-8450	8401	8450	dnaK	overlapping	0	66	0.00168759
ChrCaulobacter_crescentus.fasta:8451-8500	8451	8500	dnaK	overlapping	0	76	0.00194329
ChrCaulobacter_crescentus.fasta:8501-8550	8501	8550	dnaK	overlapping	0	70	0.00178987
ChrCaulobacter_crescentus.fasta:8551-8600	8551	8600	dnaK	overlapping	0	65	0.00166202
ChrCaulobacter_crescentus.fasta:8601-8650	8601	8650	dnaK	overlapping	0	77	0.00196886
ChrCaulobacter_crescentus.fasta:8651-8700	8651	8700	dnaK	overlapping	0	75	0.00191772
ChrCaulobacter_crescentus.fasta:8701-8750	8701	8750	dnaK	overlapping	0	107	0.00273594
ChrCaulobacter_crescentus.fasta:8751-8800	8751	8800	dnaK	overlapping	0	137	0.00350303
ChrCaulobacter_crescentus.fasta:8801-8850	8801	8850	dnaK	overlapping	0	160	0.00409113
ChrCaulobacter_crescentus.fasta:8851-8900	8851	8900	dnaK	overlapping	0	146	0.00373316
ChrCaulobacter_crescentus.fasta:8901-8950	8901	8950	dnaK	overlapping	0	152	0.00388657
ChrCaulobacter_crescentus.fasta:8951-9000	8951	9000	dnaK	overlapping	0	120	0.00306835
ChrCaulobacter_crescentus.fasta:9001-9050	9001	9050	dnaK	overlapping	0	120	0.00306835
ChrCaulobacter_crescentus.fasta:9051-9100	9051	9100	dnaK	overlapping	0	114	0.00291493
ChrCaulobacter_crescentus.fasta:9101-9150	9101	9150	dnaK	overlapping	0	110	0.00281265
ChrCaulobacter_crescentus.fasta:9151-9200	9151	9200	dnaK	overlapping	0	101	0.00258253
ChrCaulobacter_crescentus.fasta:9201-9250	9201	9250	dnaK	overlapping	0	105	0.0026848
ChrCaulobacter_crescentus.fasta:9251-9300	9251	9300	dnaK	overlapping	0	108	0.00276151
ChrCaulobacter_crescentus.fasta:9301-9350	9301	9350	dnaK	overlapping	0	122	0.00311949
ChrCaulobacter_crescentus.fasta:9351-9400	9351	9400	dnaK	overlapping	0	125	0.0031962
ChrCaulobacter_crescentus.fasta:9401-9450	9401	9450	dnaK	overlapping	0	107	0.00273594
ChrCaulobacter_crescentus.fasta:9451-9500	9451	9500	dnaK	overlapping	0	93	0.00237797
ChrCaulobacter_crescentus.fasta:9501-9550	9501	9550	dnaK	overlapping	0	100	0.00255696
ChrCaulobacter_crescentus.fasta:9551-9600	9551	9600	dnaK	overlapping	0	127	0.00324733
ChrCaulobacter_crescentus.fasta:9601-9650	9601	9650	dnaK	overlapping	0	142	0.00363088
ChrCaulobacter_crescentus.fasta:9651-9700	9651	9700	dnaK	overlapping	0	124	0.00317063
ChrCaulobacter_crescentus.fasta:9701-9750	9701	9750	dnaK	overlapping	0	106	0.00271037
ChrCaulobacter_crescentus.fasta:9751-9800	9751	9800	dnaK	overlapping	0	97	0.00248025
ChrCaulobacter_crescentus.fasta:9801-9850	9801	9850	dnaK	overlapping	0	85	0.00217341
ChrCaulobacter_crescentus.fasta:9851-9900	9851	9900	dnaK	overlapping	0	68	0.00173873
ChrCaulobacter_crescentus.fasta:9901-9950	9901	9950	dnaK	overlapping	0	81	0.00207113
ChrCaulobacter_crescentus.fasta:9951-10000	9951	10000	dnaK	overlapping	0	89	0.00227569
ChrCaulobacter_crescentus.fasta:10001-10050	10001	10050	dnaK	overlapping	0	85	0.00217341
ChrCaulobacter_crescentus.fasta:10051-10100	10051	10100	dnaK	overlapping	0	102	0.0026081
ChrCaulobacter_crescentus.fasta:10101-10150	10101	10150	dnaK	upstream	41	112	0.00286379
ChrCaulobacter_crescentus.fasta:10151-10200	10151	10200	dnaJ	downstream	23	129	0.00329847
ChrCaulobacter_crescentus.fasta:10201-10250	10201	10250	dnaJ	overlapping	0	123	0.00314506
ChrCaulobacter_crescentus.fasta:10251-10300	10251	10300	dnaJ	overlapping	0	120	0.00306835
ChrCaulobacter_crescentus.fasta:10301-10350	10301	10350	dnaJ	overlapping	0	109	0.00278708
ChrCaulobacter_crescentus.fasta:10351-10400	10351	10400	dnaJ	overlapping	0	100	0.00255696
ChrCaulobacter_crescentus.fasta:10401-10450	10401	10450	dnaJ	overlapping	0	79	0.00202
ChrCaulobacter_crescentus.fasta:10451-10500	10451	10500	dnaJ	overlapping	0	82	0.0020967
ChrCaulobacter_crescentus.fasta:10501-10550	10501	10550	dnaJ	overlapping	0	88	0.00225012
ChrCaulobacter_crescentus.fasta:10551-10600	10551	10600	dnaJ	overlapping	0	80	0.00204556
ChrCaulobacter_crescentus.fasta:10601-10650	10601	10650	dnaJ	overlapping	0	79	0.00202
ChrCaulobacter_crescentus.fasta:10651-10700	10651	10700	dnaJ	overlapping	0	71	0.00181544
ChrCaulobacter_crescentus.fasta:10701-10750	10701	10750	dnaJ	overlapping	0	63	0.00161088
ChrCaulobacter_crescentus.fasta:10751-10800	10751	10800	dnaJ	overlapping	0	62	0.00158531
ChrCaulobacter_crescentus.fasta:10801-10850	10801	10850	dnaJ	overlapping	0	82	0.0020967
ChrCaulobacter_crescentus.fasta:10851-10900	10851	10900	dnaJ	overlapping	0	68	0.00173873
ChrCaulobacter_crescentus.fasta:10901-10950	10901	10950	dnaJ	overlapping	0	71	0.00181544
ChrCaulobacter_crescentus.fasta:10951-11000	10951	11000	dnaJ	overlapping	0	92	0.0023524
ChrCaulobacter_crescentus.fasta:11001-11050	11001	11050	dnaJ	overlapping	0	83	0.00212227
ChrCaulobacter_crescentus.fasta:11051-11100	11051	11100	dnaJ	overlapping	0	102	0.0026081
ChrCaulobacter_crescentus.fasta:11101-11150	11101	11150	dnaJ	overlapping	0	151	0.003861
ChrCaulobacter_crescentus.fasta:11151-11200	11151	11200	dnaJ	overlapping	0	138	0.0035286
ChrCaulobacter_crescentus.fasta:11201-11250	11201	11250	dnaJ	overlapping	0	102	0.0026081
ChrCaulobacter_crescentus.fasta:11251-11300	11251	11300	dnaJ	overlapping	0	126	0.00322176
ChrCaulobacter_crescentus.fasta:11301-11350	11301	11350	dnaJ	overlapping	0	164	0.00419341
ChrCaulobacter_crescentus.fasta:11351-11400	11351	11400	dnaJ	overlapping	0	148	0.0037843
ChrCaulobacter_crescentus.fasta:11401-11450	11401	11450	mutS	downstream	17	116	0.00296607
ChrCaulobacter_crescentus.fasta:11451-11500	11451	11500	mutS	overlapping	0	111	0.00283822
ChrCaulobacter_crescentus.fasta:11501-11550	11501	11550	mutS	overlapping	0	128	0.0032729
ChrCaulobacter_crescentus.fasta:11551-11600	11551	11600	mutS	overlapping	0	127	0.00324733
ChrCaulobacter_crescentus.fasta:11601-11650	11601	11650	mutS	overlapping	0	104	0.00265923
ChrCaulobacter_crescentus.fasta:11651-11700	11651	11700	mutS	overlapping	0	65	0.00166202
ChrCaulobacter_crescentus.fasta:11701-11750	11701	11750	mutS	overlapping	0	78	0.00199443
ChrCaulobacter_crescentus.fasta:11751-11800	11751	11800	mutS	overlapping	0	74	0.00189215
ChrCaulobacter_crescentus.fasta:11801-11850	11801	11850	mutS	overlapping	0	74	0.00189215
ChrCaulobacter_crescentus.fasta:11851-11900	11851	11900	mutS	overlapping	0	77	0.00196886
ChrCaulobacter_crescentus.fasta:11901-11950	11901	11950	mutS	overlapping	0	70	0.00178987
ChrCaulobacter_crescentus.fasta:11951-12000	11951	12000	mutS	overlapping	0	61	0.00155974
ChrCaulobacter_crescentus.fasta:12001-12050	12001	12050	mutS	overlapping	0	68	0.00173873
ChrCaulobacter_crescentus.fasta:12051-12100	12051	12100	mutS	overlapping	0	75	0.00191772
ChrCaulobacter_crescentus.fasta:12101-12150	12101	12150	mutS	overlapping	0	72	0.00184101
ChrCaulobacter_crescentus.fasta:12151-12200	12151	12200	mutS	overlapping	0	53	0.00135519
ChrCaulobacter_crescentus.fasta:12201-12250	12201	12250	mutS	overlapping	0	46	0.0011762
ChrCaulobacter_crescentus.fasta:12251-12300	12251	12300	mutS	overlapping	0	56	0.0014319
ChrCaulobacter_crescentus.fasta:12301-12350	12301	12350	mutS	overlapping	0	58	0.00148303
ChrCaulobacter_crescentus.fasta:12351-12400	12351	12400	mutS	overlapping	0	54	0.00138076
ChrCaulobacter_crescentus.fasta:12401-12450	12401	12450	mutS	overlapping	0	66	0.00168759
ChrCaulobacter_crescentus.fasta:12451-12500	12451	12500	mutS	overlapping	0	82	0.0020967
ChrCaulobacter_crescentus.fasta:12501-12550	12501	12550	mutS	overlapping	0	69	0.0017643
ChrCaulobacter_crescentus.fasta:12551-12600	12551	12600	mutS	overlapping	0	81	0.00207113
ChrCaulobacter_crescentus.fasta:12601-12650	12601	12650	mutS	overlapping	0	97	0.00248025
ChrCaulobacter_crescentus.fasta:12651-12700	12651	12700	mutS	overlapping	0	65	0.00166202
ChrCaulobacter_crescentus.fasta:12701-12750	12701	12750	mutS	overlapping	0	74	0.00189215
ChrCaulobacter_crescentus.fasta:12751-12800	12751	12800	mutS	overlapping	0	84	0.00214784
ChrCaulobacter_crescentus.fasta:12801-12850	12801	12850	mutS	overlapping	0	80	0.00204556
ChrCaulobacter_crescentus.fasta:12851-12900	12851	12900	mutS	overlapping	0	68	0.00173873
ChrCaulobacter_crescentus.fasta:12901-12950	12901	12950	mutS	overlapping	0	56	0.0014319
ChrCaulobacter_crescentus.fasta:12951-13000	12951	13000	mutS	overlapping	0	55	0.00140633
ChrCaulobacter_crescentus.fasta:13001-13050	13001	13050	mutS	overlapping	0	74	0.00189215
ChrCaulobacter_crescentus.fasta:13051-13100	13051	13100	mutS	overlapping	0	83	0.00212227
ChrCaulobacter_crescentus.fasta:13101-13150	13101	13150	mutS	overlapping	0	56	0.0014319
ChrCaulobacter_crescentus.fasta:13151-13200	13151	13200	mutS	overlapping	0	75	0.00191772
ChrCaulobacter_crescentus.fasta:13201-13250	13201	13250	mutS	overlapping	0	97	0.00248025
ChrCaulobacter_crescentus.fasta:13251-13300	13251	13300	mutS	overlapping	0	77	0.00196886
ChrCaulobacter_crescentus.fasta:13301-13350	13301	13350	mutS	overlapping	0	60	0.00153417
ChrCaulobacter_crescentus.fasta:13351-13400	13351	13400	mutS	overlapping	0	70	0.00178987
ChrCaulobacter_crescentus.fasta:13401-13450	13401	13450	mutS	overlapping	0	91	0.00232683
ChrCaulobacter_crescentus.fasta:13451-13500	13451	13500	mutS	overlapping	0	98	0.00250582
ChrCaulobacter_crescentus.fasta:13501-13550	13501	13550	mutS	overlapping	0	75	0.00191772
ChrCaulobacter_crescentus.fasta:13551-13600	13551	13600	mutS	overlapping	0	68	0.00173873
ChrCaulobacter_crescentus.fasta:13601-13650	13601	13650	mutS	overlapping	0	94	0.00240354
ChrCaulobacter_crescentus.fasta:13651-13700	13651	13700	mutS	overlapping	0	122	0.00311949
ChrCaulobacter_crescentus.fasta:13701-13750	13701	13750	mutS	overlapping	0	136	0.00347746
ChrCaulobacter_crescentus.fasta:13751-13800	13751	13800	mutS	overlapping	0	122	0.00311949
ChrCaulobacter_crescentus.fasta:13801-13850	13801	13850	mutS	overlapping	0	124	0.00317063
ChrCaulobacter_crescentus.fasta:13851-13900	13851	13900	mutS	overlapping	0	134	0.00342632
ChrCaulobacter_crescentus.fasta:13901-13950	13901	13950	mutS	overlapping	0	119	0.00304278
ChrCaulobacter_crescentus.fasta:13951-14000	13951	14000	mutS	overlapping	0	94	0.00240354
ChrCaulobacter_crescentus.fasta:14001-14050	14001	14050	mutS	overlapping	0	90	0.00230126
ChrCaulobacter_crescentus.fasta:14051-14100	14051	14100	mutS	overlapping	0	97	0.00248025
ChrCaulobacter_crescentus.fasta:14101-14150	14101	14150	mutS	overlapping	0	110	0.00281265
ChrCaulobacter_crescentus.fasta:14151-14200	14151	14200	mutS	overlapping	0	124	0.00317063
ChrCaulobacter_crescentus.fasta:14201-14250	14201	14250	CC_0013	overlapping	0	113	0.00288936
ChrCaulobacter_crescentus.fasta:14251-14300	14251	14300	CC_0013	overlapping	0	104	0.00265923
ChrCaulobacter_crescentus.fasta:14301-14350	14301	14350	CC_0013	overlapping	0	125	0.0031962
ChrCaulobacter_crescentus.fasta:14351-14400	14351	14400	CC_0013	overlapping	0	131	0.00334961
ChrCaulobacter_crescentus.fasta:14401-14450	14401	14450	CC_0013	overlapping	0	102	0.0026081
ChrCaulobacter_crescentus.fasta:14451-14500	14451	14500	CC_0013	overlapping	0	115	0.0029405
ChrCaulobacter_crescentus.fasta:14501-14550	14501	14550	CC_0013	overlapping	0	139	0.00355417
ChrCaulobacter_crescentus.fasta:14551-14600	14551	14600	CC_0013	overlapping	0	111	0.00283822
ChrCaulobacter_crescentus.fasta:14601-14650	14601	14650	CC_0013	overlapping	0	96	0.00245468
ChrCaulobacter_crescentus.fasta:14651-14700	14651	14700	CC_0013	overlapping	0	92	0.0023524
ChrCaulobacter_crescentus.fasta:14701-14750	14701	14750	CC_0013	overlapping	0	85	0.00217341
ChrCaulobacter_crescentus.fasta:14751-14800	14751	14800	CC_0013	overlapping	0	78	0.00199443
ChrCaulobacter_crescentus.fasta:14801-14850	14801	14850	CC_0013	overlapping	0	71	0.00181544
ChrCaulobacter_crescentus.fasta:14851-14900	14851	14900	CC_0013	overlapping	0	62	0.00158531
ChrCaulobacter_crescentus.fasta:14901-14950	14901	14950	CC_0013	overlapping	0	89	0.00227569
ChrCaulobacter_crescentus.fasta:14951-15000	14951	15000	CC_0013	overlapping	0	110	0.00281265
ChrCaulobacter_crescentus.fasta:15001-15050	15001	15050	CC_0013	overlapping	0	124	0.00317063
ChrCaulobacter_crescentus.fasta:15051-15100	15051	15100	CC_0013	overlapping	0	103	0.00263366
ChrCaulobacter_crescentus.fasta:15101-15150	15101	15150	CC_0013	overlapping	0	83	0.00212227
ChrCaulobacter_crescentus.fasta:15151-15200	15151	15200	CC_0013	overlapping	0	91	0.00232683
ChrCaulobacter_crescentus.fasta:15201-15250	15201	15250	CC_0013	overlapping	0	96	0.00245468
ChrCaulobacter_crescentus.fasta:15251-15300	15251	15300	CC_0013	overlapping	0	97	0.00248025
ChrCaulobacter_crescentus.fasta:15301-15350	15301	15350	CC_0013	overlapping	0	88	0.00225012
ChrCaulobacter_crescentus.fasta:15351-15400	15351	15400	CC_0013	overlapping	0	96	0.00245468
ChrCaulobacter_crescentus.fasta:15401-15450	15401	15450	CC_0013	overlapping	0	91	0.00232683
ChrCaulobacter_crescentus.fasta:15451-15500	15451	15500	CC_0013	overlapping	0	93	0.00237797
ChrCaulobacter_crescentus.fasta:15501-15550	15501	15550	CC_0013	overlapping	0	102	0.0026081
ChrCaulobacter_crescentus.fasta:15551-15600	15551	15600	CC_0013	overlapping	0	127	0.00324733
ChrCaulobacter_crescentus.fasta:15601-15650	15601	15650	CC_0013	overlapping	0	120	0.00306835
ChrCaulobacter_crescentus.fasta:15651-15700	15651	15700	CC_0013	overlapping	0	162	0.00414227
ChrCaulobacter_crescentus.fasta:15701-15750	15701	15750	CC_0013	overlapping	0	124	0.00317063
ChrCaulobacter_crescentus.fasta:15751-15800	15751	15800	CC_0013	overlapping	0	112	0.00286379
ChrCaulobacter_crescentus.fasta:15801-15850	15801	15850	CC_0013	overlapping	0	122	0.00311949
ChrCaulobacter_crescentus.fasta:15851-15900	15851	15900	CC_0013	overlapping	0	101	0.00258253
ChrCaulobacter_crescentus.fasta:15901-15950	15901	15950	CC_0013	overlapping	0	110	0.00281265
ChrCaulobacter_crescentus.fasta:15951-16000	15951	16000	CC_0013	overlapping	0	111	0.00283822
ChrCaulobacter_crescentus.fasta:16001-16050	16001	16050	CC_0013	overlapping	0	103	0.00263366
ChrCaulobacter_crescentus.fasta:16051-16100	16051	16100	CC_0013	overlapping	0	98	0.00250582
ChrCaulobacter_crescentus.fasta:16101-16150	16101	16150	CC_0013	overlapping	0	94	0.00240354
ChrCaulobacter_crescentus.fasta:16151-16200	16151	16200	CC_0013	overlapping	0	86	0.00219898
ChrCaulobacter_crescentus.fasta:16201-16250	16201	16250	CC_0013	overlapping	0	98	0.00250582
ChrCaulobacter_crescentus.fasta:16251-16300	16251	16300	CC_0013	overlapping	0	124	0.00317063
ChrCaulobacter_crescentus.fasta:16301-16350	16301	16350	CC_0013	overlapping	0	114	0.00291493
ChrCaulobacter_crescentus.fasta:16351-16400	16351	16400	CC_0013	overlapping	0	87	0.00222455
ChrCaulobacter_crescentus.fasta:16401-16450	16401	16450	CC_0013	overlapping	0	96	0.00245468
ChrCaulobacter_crescentus.fasta:16451-16500	16451	16500	CC_0013	overlapping	0	120	0.00306835
ChrCaulobacter_crescentus.fasta:16501-16550	16501	16550	CC_0013	overlapping	0	110	0.00281265
ChrCaulobacter_crescentus.fasta:16551-16600	16551	16600	CC_0013	overlapping	0	82	0.0020967
ChrCaulobacter_crescentus.fasta:16601-16650	16601	16650	CC_0013	overlapping	0	89	0.00227569
ChrCaulobacter_crescentus.fasta:16651-16700	16651	16700	CC_0013	overlapping	0	85	0.00217341
ChrCaulobacter_crescentus.fasta:16701-16750	16701	16750	CC_0013	overlapping	0	75	0.00191772
ChrCaulobacter_crescentus.fasta:16751-16800	16751	16800	CC_0013	overlapping	0	88	0.00225012
ChrCaulobacter_crescentus.fasta:16801-16850	16801	16850	CC_0013	overlapping	0	88	0.00225012
ChrCaulobacter_crescentus.fasta:16851-16900	16851	16900	CC_0013	overlapping	0	78	0.00199443
ChrCaulobacter_crescentus.fasta:16901-16950	16901	16950	CC_0013	overlapping	0	123	0.00314506
ChrCaulobacter_crescentus.fasta:16951-17000	16951	17000	CC_0013	overlapping	0	105	0.0026848
ChrCaulobacter_crescentus.fasta:17001-17050	17001	17050	CC_0013	overlapping	0	79	0.00202
ChrCaulobacter_crescentus.fasta:17051-17100	17051	17100	moaC	overlapping	0	88	0.00225012
ChrCaulobacter_crescentus.fasta:17101-17150	17101	17150	moaC	overlapping	0	80	0.00204556
ChrCaulobacter_crescentus.fasta:17151-17200	17151	17200	moaC	overlapping	0	65	0.00166202
ChrCaulobacter_crescentus.fasta:17201-17250	17201	17250	moaC	overlapping	0	60	0.00153417
ChrCaulobacter_crescentus.fasta:17251-17300	17251	17300	moaC	overlapping	0	68	0.00173873
ChrCaulobacter_crescentus.fasta:17301-17350	17301	17350	moaC	overlapping	0	73	0.00186658
ChrCaulobacter_crescentus.fasta:17351-17400	17351	17400	moaC	overlapping	0	70	0.00178987
ChrCaulobacter_crescentus.fasta:17401-17450	17401	17450	moaC	overlapping	0	63	0.00161088
ChrCaulobacter_crescentus.fasta:17451-17500	17451	17500	moaC	overlapping	0	71	0.00181544
ChrCaulobacter_crescentus.fasta:17501-17550	17501	17550	moaB	overlapping	0	64	0.00163645
ChrCaulobacter_crescentus.fasta:17551-17600	17551	17600	moaB	overlapping	0	58	0.00148303
ChrCaulobacter_crescentus.fasta:17601-17650	17601	17650	moaB	overlapping	0	69	0.0017643
ChrCaulobacter_crescentus.fasta:17651-17700	17651	17700	moaB	overlapping	0	86	0.00219898
ChrCaulobacter_crescentus.fasta:17701-17750	17701	17750	moaB	overlapping	0	108	0.00276151
ChrCaulobacter_crescentus.fasta:17751-17800	17751	17800	moaB	overlapping	0	92	0.0023524
ChrCaulobacter_crescentus.fasta:17801-17850	17801	17850	moaB	overlapping	0	97	0.00248025
ChrCaulobacter_crescentus.fasta:17851-17900	17851	17900	moaB	overlapping	0	92	0.0023524
ChrCaulobacter_crescentus.fasta:17901-17950	17901	17950	moaB	overlapping	0	77	0.00196886
ChrCaulobacter_crescentus.fasta:17951-18000	17951	18000	moaB	overlapping	0	84	0.00214784
ChrCaulobacter_crescentus.fasta:18001-18050	18001	18050	moaB	overlapping	0	101	0.00258253
ChrCaulobacter_crescentus.fasta:18051-18100	18051	18100	moaE	overlapping	0	111	0.00283822
ChrCaulobacter_crescentus.fasta:18101-18150	18101	18150	moaE	overlapping	0	127	0.00324733
ChrCaulobacter_crescentus.fasta:18151-18200	18151	18200	moaE	overlapping	0	148	0.0037843
ChrCaulobacter_crescentus.fasta:18201-18250	18201	18250	moaE	overlapping	0	144	0.00368202
ChrCaulobacter_crescentus.fasta:18251-18300	18251	18300	moaE	overlapping	0	197	0.0050372
ChrCaulobacter_crescentus.fasta:18301-18350	18301	18350	moaE	overlapping	0	201	0.00513948
ChrCaulobacter_crescentus.fasta:18351-18400	18351	18400	moaE	overlapping	0	173	0.00442353
ChrCaulobacter_crescentus.fasta:18401-18450	18401	18450	moaE	overlapping	0	164	0.00419341
ChrCaulobacter_crescentus.fasta:18451-18500	18451	18500	moaE	overlapping	0	139	0.00355417
ChrCaulobacter_crescentus.fasta:18501-18550	18501	18550	moaD	overlapping	0	99	0.00253139
ChrCaulobacter_crescentus.fasta:18551-18600	18551	18600	moaD	overlapping	0	102	0.0026081
ChrCaulobacter_crescentus.fasta:18601-18650	18601	18650	moaD	overlapping	0	113	0.00288936
ChrCaulobacter_crescentus.fasta:18651-18700	18651	18700	moaD	overlapping	0	84	0.00214784
ChrCaulobacter_crescentus.fasta:18701-18750	18701	18750	moaD	overlapping	0	79	0.00202
ChrCaulobacter_crescentus.fasta:18751-18800	18751	18800	moaA	overlapping	0	84	0.00214784
ChrCaulobacter_crescentus.fasta:18801-18850	18801	18850	moaA	overlapping	0	101	0.00258253
ChrCaulobacter_crescentus.fasta:18851-18900	18851	18900	moaA	overlapping	0	98	0.00250582
ChrCaulobacter_crescentus.fasta:18901-18950	18901	18950	moaA	overlapping	0	115	0.0029405
ChrCaulobacter_crescentus.fasta:18951-19000	18951	19000	moaA	overlapping	0	101	0.00258253
ChrCaulobacter_crescentus.fasta:19001-19050	19001	19050	moaA	overlapping	0	65	0.00166202
ChrCaulobacter_crescentus.fasta:19051-19100	19051	19100	moaA	overlapping	0	89	0.00227569
ChrCaulobacter_crescentus.fasta:19101-19150	19101	19150	moaA	overlapping	0	117	0.00299164
ChrCaulobacter_crescentus.fasta:19151-19200	19151	19200	moaA	overlapping	0	118	0.00301721
ChrCaulobacter_crescentus.fasta:19201-19250	19201	19250	moaA	overlapping	0	114	0.00291493
ChrCaulobacter_crescentus.fasta:19251-19300	19251	19300	moaA	overlapping	0	110	0.00281265
ChrCaulobacter_crescentus.fasta:19301-19350	19301	19350	moaA	overlapping	0	101	0.00258253
ChrCaulobacter_crescentus.fasta:19351-19400	19351	19400	moaA	overlapping	0	122	0.00311949
ChrCaulobacter_crescentus.fasta:19401-19450	19401	19450	moaA	overlapping	0	125	0.0031962
ChrCaulobacter_crescentus.fasta:19451-19500	19451	19500	moaA	overlapping	0	107	0.00273594
ChrCaulobacter_crescentus.fasta:19501-19550	19501	19550	moaA	overlapping	0	91	0.00232683
ChrCaulobacter_crescentus.fasta:19551-19600	19551	19600	moaA	overlapping	0	101	0.00258253
ChrCaulobacter_crescentus.fasta:19601-19650	19601	19650	moaA	overlapping	0	110	0.00281265
ChrCaulobacter_crescentus.fasta:19651-19700	19651	19700	moaA	overlapping	0	99	0.00253139
ChrCaulobacter_crescentus.fasta:19701-19750	19701	19750	moaA	overlapping	0	71	0.00181544
ChrCaulobacter_crescentus.fasta:19751-19800	19751	19800	moaA	overlapping	0	98	0.00250582
ChrCaulobacter_crescentus.fasta:19801-19850	19801	19850	CC_0019	overlapping	0	94	0.00240354
ChrCaulobacter_crescentus.fasta:19851-19900	19851	19900	CC_0019	overlapping	0	83	0.00212227
ChrCaulobacter_crescentus.fasta:19901-19950	19901	19950	CC_0019	overlapping	0	76	0.00194329
ChrCaulobacter_crescentus.fasta:19951-20000	19951	20000	CC_0019	overlapping	0	91	0.00232683
ChrCaulobacter_crescentus.fasta:20001-20050	20001	20050	CC_0019	overlapping	0	92	0.0023524
ChrCaulobacter_crescentus.fasta:20051-20100	20051	20100	CC_0019	overlapping	0	76	0.00194329
ChrCaulobacter_crescentus.fasta:20101-20150	20101	20150	CC_0019	overlapping	0	103	0.00263366
ChrCaulobacter_crescentus.fasta:20151-20200	20151	20200	CC_0019	overlapping	0	130	0.00332404
ChrCaulobacter_crescentus.fasta:20201-20250	20201	20250	CC_0019	overlapping	0	104	0.00265923
ChrCaulobacter_crescentus.fasta:20251-20300	20251	20300	CC_0019	overlapping	0	90	0.00230126
ChrCaulobacter_crescentus.fasta:20301-20350	20301	20350	CC_0019	overlapping	0	77	0.00196886
ChrCaulobacter_crescentus.fasta:20351-20400	20351	20400	CC_0019	overlapping	0	77	0.00196886
ChrCaulobacter_crescentus.fasta:20401-20450	20401	20450	CC_0019	overlapping	0	96	0.00245468
ChrCaulobacter_crescentus.fasta:20451-20500	20451	20500	CC_0020	overlapping	0	79	0.00202
ChrCaulobacter_crescentus.fasta:20501-20550	20501	20550	CC_0020	overlapping	0	71	0.00181544
ChrCaulobacter_crescentus.fasta:20551-20600	20551	20600	CC_0020	overlapping	0	136	0.00347746
ChrCaulobacter_crescentus.fasta:20601-20650	20601	20650	CC_0020	overlapping	0	214	0.00547189
ChrCaulobacter_crescentus.fasta:20651-20700	20651	20700	CC_0020	overlapping	0	237	0.00605999
ChrCaulobacter_crescentus.fasta:20701-20750	20701	20750	CC_0020	downstream	33	257	0.00657138
ChrCaulobacter_crescentus.fasta:20751-20800	20751	20800	CC_0021	upstream	40	341	0.00871922
ChrCaulobacter_crescentus.fasta:20801-20850	20801	20850	CC_0021	overlapping	0	325	0.00831011
ChrCaulobacter_crescentus.fasta:20851-20900	20851	20900	CC_0021	overlapping	0	253	0.0064691
ChrCaulobacter_crescentus.fasta:20901-20950	20901	20950	CC_0021	overlapping	0	228	0.00582986
ChrCaulobacter_crescentus.fasta:20951-21000	20951	21000	CC_0021	overlapping	0	202	0.00516505
ChrCaulobacter_crescentus.fasta:21001-21050	21001	21050	CC_0021	overlapping	0	171	0.0043724
ChrCaulobacter_crescentus.fasta:21051-21100	21051	21100	CC_0021	overlapping	0	145	0.00370759
ChrCaulobacter_crescentus.fasta:21101-21150	21101	21150	CC_0021	overlapping	0	122	0.00311949
ChrCaulobacter_crescentus.fasta:21151-21200	21151	21200	CC_0021	overlapping	0	118	0.00301721
ChrCaulobacter_crescentus.fasta:21201-21250	21201	21250	CC_0021	overlapping	0	107	0.00273594
ChrCaulobacter_crescentus.fasta:21251-21300	21251	21300	CC_0021	overlapping	0	104	0.00265923
ChrCaulobacter_crescentus.fasta:21301-21350	21301	21350	CC_0021	overlapping	0	100	0.00255696
ChrCaulobacter_crescentus.fasta:21351-21400	21351	21400	CC_0021	overlapping	0	117	0.00299164
ChrCaulobacter_crescentus.fasta:21401-21450	21401	21450	CC_0021	overlapping	0	109	0.00278708
ChrCaulobacter_crescentus.fasta:21451-21500	21451	21500	CC_0021	overlapping	0	111	0.00283822
ChrCaulobacter_crescentus.fasta:21501-21550	21501	21550	CC_0021	overlapping	0	110	0.00281265
ChrCaulobacter_crescentus.fasta:21551-21600	21551	21600	CC_0021	overlapping	0	97	0.00248025
ChrCaulobacter_crescentus.fasta:21601-21650	21601	21650	CC_0021	overlapping	0	114	0.00291493
ChrCaulobacter_crescentus.fasta:21651-21700	21651	21700	CC_0021	overlapping	0	133	0.00340075
ChrCaulobacter_crescentus.fasta:21701-21750	21701	21750	CC_0021	overlapping	0	113	0.00288936
ChrCaulobacter_crescentus.fasta:21751-21800	21751	21800	CC_0021	overlapping	0	101	0.00258253
ChrCaulobacter_crescentus.fasta:21801-21850	21801	21850	CC_0021	overlapping	0	91	0.00232683
ChrCaulobacter_crescentus.fasta:21851-21900	21851	21900	CC_0021	overlapping	0	116	0.00296607
ChrCaulobacter_crescentus.fasta:21901-21950	21901	21950	CC_0021	overlapping	0	115	0.0029405
ChrCaulobacter_crescentus.fasta:21951-22000	21951	22000	CC_0021	overlapping	0	114	0.00291493
ChrCaulobacter_crescentus.fasta:22001-22050	22001	22050	CC_0021	overlapping	0	110	0.00281265
ChrCaulobacter_crescentus.fasta:22051-22100	22051	22100	CC_0021	overlapping	0	117	0.00299164
ChrCaulobacter_crescentus.fasta:22101-22150	22101	22150	CC_0021	overlapping	0	104	0.00265923
ChrCaulobacter_crescentus.fasta:22151-22200	22151	22200	CC_0021	overlapping	0	102	0.0026081
ChrCaulobacter_crescentus.fasta:22201-22250	22201	22250	CC_0021	overlapping	0	99	0.00253139
ChrCaulobacter_crescentus.fasta:22251-22300	22251	22300	CC_0021	overlapping	0	86	0.00219898
ChrCaulobacter_crescentus.fasta:22301-22350	22301	22350	CC_0021	overlapping	0	69	0.0017643
ChrCaulobacter_crescentus.fasta:22351-22400	22351	22400	CC_0021	overlapping	0	74	0.00189215
ChrCaulobacter_crescentus.fasta:22401-22450	22401	22450	CC_0021	overlapping	0	77	0.00196886
ChrCaulobacter_crescentus.fasta:22451-22500	22451	22500	CC_0021	overlapping	0	86	0.00219898
ChrCaulobacter_crescentus.fasta:22501-22550	22501	22550	CC_0021	overlapping	0	83	0.00212227
ChrCaulobacter_crescentus.fasta:22551-22600	22551	22600	CC_0021	overlapping	0	54	0.00138076
ChrCaulobacter_crescentus.fasta:22601-22650	22601	22650	CC_0021	overlapping	0	48	0.00122734
ChrCaulobacter_crescentus.fasta:22651-22700	22651	22700	CC_0021	overlapping	0	81	0.00207113
ChrCaulobacter_crescentus.fasta:22701-22750	22701	22750	CC_0021	overlapping	0	80	0.00204556
ChrCaulobacter_crescentus.fasta:22751-22800	22751	22800	CC_0021	overlapping	0	82	0.0020967
ChrCaulobacter_crescentus.fasta:22801-22850	22801	22850	CC_0021	overlapping	0	109	0.00278708
ChrCaulobacter_crescentus.fasta:22851-22900	22851	22900	CC_0021	overlapping	0	101	0.00258253
ChrCaulobacter_crescentus.fasta:22901-22950	22901	22950	CC_0021	overlapping	0	70	0.00178987
ChrCaulobacter_crescentus.fasta:22951-23000	22951	23000	CC_0021	overlapping	0	71	0.00181544
ChrCaulobacter_crescentus.fasta:23001-23050	23001	23050	CC_0021	overlapping	0	80	0.00204556
ChrCaulobacter_crescentus.fasta:23051-23100	23051	23100	CC_0022	overlapping	0	91	0.00232683
ChrCaulobacter_crescentus.fasta:23101-23150	23101	23150	CC_0022	overlapping	0	82	0.0020967
ChrCaulobacter_crescentus.fasta:23151-23200	23151	23200	CC_0022	overlapping	0	89	0.00227569
ChrCaulobacter_crescentus.fasta:23201-23250	23201	23250	CC_0022	overlapping	0	90	0.00230126
ChrCaulobacter_crescentus.fasta:23251-23300	23251	23300	CC_0022	overlapping	0	94	0.00240354
ChrCaulobacter_crescentus.fasta:23301-23350	23301	23350	CC_0022	overlapping	0	81	0.00207113
ChrCaulobacter_crescentus.fasta:23351-23400	23351	23400	CC_0022	overlapping	0	77	0.00196886
ChrCaulobacter_crescentus.fasta:23401-23450	23401	23450	CC_0022	overlapping	0	115	0.0029405
ChrCaulobacter_crescentus.fasta:23451-23500	23451	23500	CC_0022	overlapping	0	113	0.00288936
ChrCaulobacter_crescentus.fasta:23501-23550	23501	23550	CC_0022	overlapping	0	104	0.00265923
ChrCaulobacter_crescentus.fasta:23551-23600	23551	23600	CC_0022	overlapping	0	122	0.00311949
ChrCaulobacter_crescentus.fasta:23601-23650	23601	23650	CC_0023	overlapping	0	126	0.00322176
ChrCaulobacter_crescentus.fasta:23651-23700	23651	23700	CC_0023	overlapping	0	134	0.00342632
ChrCaulobacter_crescentus.fasta:23701-23750	23701	23750	CC_0023	overlapping	0	145	0.00370759
ChrCaulobacter_crescentus.fasta:23751-23800	23751	23800	CC_0023	overlapping	0	127	0.00324733
ChrCaulobacter_crescentus.fasta:23801-23850	23801	23850	CC_0023	overlapping	0	136	0.00347746
ChrCaulobacter_crescentus.fasta:23851-23900	23851	23900	CC_0023	overlapping	0	143	0.00365645
ChrCaulobacter_crescentus.fasta:23901-23950	23901	23950	CC_0023	overlapping	0	105	0.0026848
ChrCaulobacter_crescentus.fasta:23951-24000	23951	24000	CC_0023	overlapping	0	79	0.00202
ChrCaulobacter_crescentus.fasta:24001-24050	24001	24050	CC_0023	overlapping	0	62	0.00158531
ChrCaulobacter_crescentus.fasta:24051-24100	24051	24100	CC_0023	overlapping	0	86	0.00219898
ChrCaulobacter_crescentus.fasta:24101-24150	24101	24150	CC_0024	overlapping	0	71	0.00181544
ChrCaulobacter_crescentus.fasta:24151-24200	24151	24200	CC_0024	overlapping	0	60	0.00153417
ChrCaulobacter_crescentus.fasta:24201-24250	24201	24250	CC_0024	overlapping	0	82	0.0020967
ChrCaulobacter_crescentus.fasta:24251-24300	24251	24300	CC_0024	overlapping	0	72	0.00184101
ChrCaulobacter_crescentus.fasta:24301-24350	24301	24350	CC_0024	overlapping	0	75	0.00191772
ChrCaulobacter_crescentus.fasta:24351-24400	24351	24400	CC_0024	overlapping	0	83	0.00212227
ChrCaulobacter_crescentus.fasta:24401-24450	24401	24450	CC_0024	overlapping	0	67	0.00171316
ChrCaulobacter_crescentus.fasta:24451-24500	24451	24500	CC_0024	overlapping	0	82	0.0020967
ChrCaulobacter_crescentus.fasta:24501-24550	24501	24550	CC_0024	overlapping	0	85	0.00217341
ChrCaulobacter_crescentus.fasta:24551-24600	24551	24600	CC_0024	overlapping	0	79	0.00202
ChrCaulobacter_crescentus.fasta:24601-24650	24601	24650	CC_0024	overlapping	0	77	0.00196886
ChrCaulobacter_crescentus.fasta:24651-24700	24651	24700	CC_0024	overlapping	0	100	0.00255696
ChrCaulobacter_crescentus.fasta:24701-24750	24701	24750	CC_0024	overlapping	0	88	0.00225012
ChrCaulobacter_crescentus.fasta:24751-24800	24751	24800	CC_0024	overlapping	0	89	0.00227569
ChrCaulobacter_crescentus.fasta:24801-24850	24801	24850	CC_0024	overlapping	0	75	0.00191772
ChrCaulobacter_crescentus.fasta:24851-24900	24851	24900	CC_0024	overlapping	0	100	0.00255696
ChrCaulobacter_crescentus.fasta:24901-24950	24901	24950	CC_0024	overlapping	0	99	0.00253139
ChrCaulobacter_crescentus.fasta:24951-25000	24951	25000	CC_0024	overlapping	0	106	0.00271037
ChrCaulobacter_crescentus.fasta:25001-25050	25001	25050	CC_0025	overlapping	0	120	0.00306835
ChrCaulobacter_crescentus.fasta:25051-25100	25051	25100	CC_0025	overlapping	0	124	0.00317063
ChrCaulobacter_crescentus.fasta:25101-25150	25101	25150	CC_0025	overlapping	0	98	0.00250582
ChrCaulobacter_crescentus.fasta:25151-25200	25151	25200	CC_0025	overlapping	0	94	0.00240354
ChrCaulobacter_crescentus.fasta:25201-25250	25201	25250	CC_0025	overlapping	0	91	0.00232683
ChrCaulobacter_crescentus.fasta:25251-25300	25251	25300	CC_0025	overlapping	0	93	0.00237797
ChrCaulobacter_crescentus.fasta:25301-25350	25301	25350	CC_0025	overlapping	0	85	0.00217341
ChrCaulobacter_crescentus.fasta:25351-25400	25351	25400	CC_0025	overlapping	0	85	0.00217341
ChrCaulobacter_crescentus.fasta:25401-25450	25401	25450	CC_0025	overlapping	0	83	0.00212227
ChrCaulobacter_crescentus.fasta:25451-25500	25451	25500	CC_0025	overlapping	0	90	0.00230126
ChrCaulobacter_crescentus.fasta:25501-25550	25501	25550	CC_0025	overlapping	0	105	0.0026848
ChrCaulobacter_crescentus.fasta:25551-25600	25551	25600	CC_0025	overlapping	0	111	0.00283822
ChrCaulobacter_crescentus.fasta:25601-25650	25601	25650	CC_0025	overlapping	0	101	0.00258253
ChrCaulobacter_crescentus.fasta:25651-25700	25651	25700	CC_0025	overlapping	0	72	0.00184101
ChrCaulobacter_crescentus.fasta:25701-25750	25701	25750	CC_0025	overlapping	0	69	0.0017643
ChrCaulobacter_crescentus.fasta:25751-25800	25751	25800	CC_0025	overlapping	0	83	0.00212227
ChrCaulobacter_crescentus.fasta:25801-25850	25801	25850	CC_0025	overlapping	0	95	0.00242911
ChrCaulobacter_crescentus.fasta:25851-25900	25851	25900	CC_0025	overlapping	0	99	0.00253139
ChrCaulobacter_crescentus.fasta:25901-25950	25901	25950	CC_0025	overlapping	0	109	0.00278708
ChrCaulobacter_crescentus.fasta:25951-26000	25951	26000	CC_0025	overlapping	0	102	0.0026081
ChrCaulobacter_crescentus.fasta:26001-26050	26001	26050	CC_0025	overlapping	0	96	0.00245468
ChrCaulobacter_crescentus.fasta:26051-26100	26051	26100	CC_0025	overlapping	0	89	0.00227569
ChrCaulobacter_crescentus.fasta:26101-26150	26101	26150	CC_0025	overlapping	0	93	0.00237797
ChrCaulobacter_crescentus.fasta:26151-26200	26151	26200	CC_0025	overlapping	0	83	0.00212227
ChrCaulobacter_crescentus.fasta:26201-26250	26201	26250	CC_0025	overlapping	0	95	0.00242911
ChrCaulobacter_crescentus.fasta:26251-26300	26251	26300	CC_0025	overlapping	0	141	0.00360531
ChrCaulobacter_crescentus.fasta:26301-26350	26301	26350	CC_0025	overlapping	0	134	0.00342632
ChrCaulobacter_crescentus.fasta:26351-26400	26351	26400	CC_0025	overlapping	0	106	0.00271037
ChrCaulobacter_crescentus.fasta:26401-26450	26401	26450	CC_0025	overlapping	0	122	0.00311949
ChrCaulobacter_crescentus.fasta:26451-26500	26451	26500	CC_0025	overlapping	0	146	0.00373316
ChrCaulobacter_crescentus.fasta:26501-26550	26501	26550	CC_0025	overlapping	0	139	0.00355417
ChrCaulobacter_crescentus.fasta:26551-26600	26551	26600	CC_0025	overlapping	0	126	0.00322176
ChrCaulobacter_crescentus.fasta:26601-26650	26601	26650	CC_0025	overlapping	0	103	0.00263366
ChrCaulobacter_crescentus.fasta:26651-26700	26651	26700	CC_0026	upstream	1	86	0.00219898
ChrCaulobacter_crescentus.fasta:26701-26750	26701	26750	CC_0026	overlapping	0	72	0.00184101
ChrCaulobacter_crescentus.fasta:26751-26800	26751	26800	CC_0026	overlapping	0	61	0.00155974
ChrCaulobacter_crescentus.fasta:26801-26850	26801	26850	CC_0026	overlapping	0	57	0.00145747
ChrCaulobacter_crescentus.fasta:26851-26900	26851	26900	CC_0026	overlapping	0	63	0.00161088
ChrCaulobacter_crescentus.fasta:26901-26950	26901	26950	CC_0026	overlapping	0	73	0.00186658
ChrCaulobacter_crescentus.fasta:26951-27000	26951	27000	CC_0026	overlapping	0	59	0.0015086
ChrCaulobacter_crescentus.fasta:27001-27050	27001	27050	CC_0026	overlapping	0	69	0.0017643
ChrCaulobacter_crescentus.fasta:27051-27100	27051	27100	CC_0026	overlapping	0	94	0.00240354
ChrCaulobacter_crescentus.fasta:27101-27150	27101	27150	CC_0026	overlapping	0	82	0.0020967
ChrCaulobacter_crescentus.fasta:27151-27200	27151	27200	CC_0026	overlapping	0	71	0.00181544
ChrCaulobacter_crescentus.fasta:27201-27250	27201	27250	CC_0026	overlapping	0	71	0.00181544
ChrCaulobacter_crescentus.fasta:27251-27300	27251	27300	CC_0026	overlapping	0	78	0.00199443
ChrCaulobacter_crescentus.fasta:27301-27350	27301	27350	CC_0026	overlapping	0	75	0.00191772
ChrCaulobacter_crescentus.fasta:27351-27400	27351	27400	CC_0026	overlapping	0	71	0.00181544
ChrCaulobacter_crescentus.fasta:27401-27450	27401	27450	CC_0026	overlapping	0	78	0.00199443
ChrCaulobacter_crescentus.fasta:27451-27500	27451	27500	CC_0026	overlapping	0	116	0.00296607
ChrCaulobacter_crescentus.fasta:27501-27550	27501	27550	CC_0026	overlapping	0	114	0.00291493
ChrCaulobacter_crescentus.fasta:27551-27600	27551	27600	CC_0026	overlapping	0	120	0.00306835
ChrCaulobacter_crescentus.fasta:27601-27650	27601	27650	CC_0026	overlapping	0	161	0.0041167
ChrCaulobacter_crescentus.fasta:27651-27700	27651	27700	CC_0026	overlapping	0	162	0.00414227
ChrCaulobacter_crescentus.fasta:27701-27750	27701	27750	CC_0026	overlapping	0	210	0.00536961
ChrCaulobacter_crescentus.fasta:27751-27800	27751	27800	CC_0026	overlapping	0	220	0.0056253
ChrCaulobacter_crescentus.fasta:27801-27850	27801	27850	CC_0026	overlapping	0	160	0.00409113
ChrCaulobacter_crescentus.fasta:27851-27900	27851	27900	CC_0026	overlapping	0	152	0.00388657
ChrCaulobacter_crescentus.fasta:27901-27950	27901	27950	CC_0026	overlapping	0	120	0.00306835
ChrCaulobacter_crescentus.fasta:27951-28000	27951	28000	CC_0026	overlapping	0	91	0.00232683
ChrCaulobacter_crescentus.fasta:28001-28050	28001	28050	CC_0026	overlapping	0	95	0.00242911
ChrCaulobacter_crescentus.fasta:28051-28100	28051	28100	CC_0026	overlapping	0	93	0.00237797
ChrCaulobacter_crescentus.fasta:28101-28150	28101	28150	CC_0026	overlapping	0	91	0.00232683
ChrCaulobacter_crescentus.fasta:28151-28200	28151	28200	CC_0026	overlapping	0	102	0.0026081
ChrCaulobacter_crescentus.fasta:28201-28250	28201	28250	CC_0026	overlapping	0	96	0.00245468
ChrCaulobacter_crescentus.fasta:28251-28300	28251	28300	CC_0026	overlapping	0	101	0.00258253
ChrCaulobacter_crescentus.fasta:28301-28350	28301	28350	CC_0026	overlapping	0	101	0.00258253
ChrCaulobacter_crescentus.fasta:28351-28400	28351	28400	CC_0026	overlapping	0	88	0.00225012
ChrCaulobacter_crescentus.fasta:28401-28450	28401	28450	CC_0026	overlapping	0	99	0.00253139
ChrCaulobacter_crescentus.fasta:28451-28500	28451	28500	CC_0026	overlapping	0	131	0.00334961
ChrCaulobacter_crescentus.fasta:28501-28550	28501	28550	CC_0026	overlapping	0	154	0.00393771
ChrCaulobacter_crescentus.fasta:28551-28600	28551	28600	CC_0026	overlapping	0	176	0.00450024
ChrCaulobacter_crescentus.fasta:28601-28650	28601	28650	CC_0026	overlapping	0	154	0.00393771
ChrCaulobacter_crescentus.fasta:28651-28700	28651	28700	CC_0026	overlapping	0	239	0.00611113
ChrCaulobacter_crescentus.fasta:28701-28750	28701	28750	CC_0026	overlapping	0	218	0.00557416
ChrCaulobacter_crescentus.fasta:28751-28800	28751	28800	CC_0026	overlapping	0	191	0.00488379
ChrCaulobacter_crescentus.fasta:28801-28850	28801	28850	CC_0026	overlapping	0	200	0.00511391
ChrCaulobacter_crescentus.fasta:28851-28900	28851	28900	CC_0026	overlapping	0	172	0.00439796
ChrCaulobacter_crescentus.fasta:28901-28950	28901	28950	CC_0026	overlapping	0	126	0.00322176
ChrCaulobacter_crescentus.fasta:28951-29000	28951	29000	CC_0026	overlapping	0	110	0.00281265
ChrCaulobacter_crescentus.fasta:29001-29050	29001	29050	CC_0026	overlapping	0	110	0.00281265
ChrCaulobacter_crescentus.fasta:29051-29100	29051	29100	CC_0026	overlapping	0	103	0.00263366
ChrCaulobacter_crescentus.fasta:29101-29150	29101	29150	CC_0026	overlapping	0	94	0.00240354
ChrCaulobacter_crescentus.fasta:29151-29200	29151	29200	CC_0026	overlapping	0	91	0.00232683
ChrCaulobacter_crescentus.fasta:29201-29250	29201	29250	CC_0026	overlapping	0	87	0.00222455
ChrCaulobacter_crescentus.fasta:29251-29300	29251	29300	CC_0026	overlapping	0	103	0.00263366
ChrCaulobacter_crescentus.fasta:29301-29350	29301	29350	CC_0026	overlapping	0	112	0.00286379
ChrCaulobacter_crescentus.fasta:29351-29400	29351	29400	CC_0026	overlapping	0	86	0.00219898
ChrCaulobacter_crescentus.fasta:29401-29450	29401	29450	CC_0026	overlapping	0	118	0.00301721
ChrCaulobacter_crescentus.fasta:29451-29500	29451	29500	CC_0027	upstream	2	134	0.00342632
ChrCaulobacter_crescentus.fasta:29501-29550	29501	29550	CC_0027	overlapping	0	130	0.00332404
ChrCaulobacter_crescentus.fasta:29551-29600	29551	29600	CC_0027	overlapping	0	145	0.00370759
ChrCaulobacter_crescentus.fasta:29601-29650	29601	29650	CC_0027	overlapping	0	151	0.003861
ChrCaulobacter_crescentus.fasta:29651-29700	29651	29700	CC_0027	overlapping	0	178	0.00455138
ChrCaulobacter_crescentus.fasta:29701-29750	29701	29750	CC_0027	overlapping	0	139	0.00355417
ChrCaulobacter_crescentus.fasta:29751-29800	29751	29800	CC_0027	overlapping	0	108	0.00276151
ChrCaulobacter_crescentus.fasta:29801-29850	29801	29850	CC_0027	overlapping	0	126	0.00322176
ChrCaulobacter_crescentus.fasta:29851-29900	29851	29900	CC_0027	overlapping	0	110	0.00281265
ChrCaulobacter_crescentus.fasta:29901-29950	29901	29950	CC_0027	overlapping	0	119	0.00304278
ChrCaulobacter_crescentus.fasta:29951-30000	29951	30000	CC_0027	overlapping	0	101	0.00258253
ChrCaulobacter_crescentus.fasta:30001-30050	30001	30050	CC_0027	overlapping	0	90	0.00230126
ChrCaulobacter_crescentus.fasta:30051-30100	30051	30100	CC_0027	overlapping	0	86	0.00219898
ChrCaulobacter_crescentus.fasta:30101-30150	30101	30150	CC_0027	overlapping	0	76	0.00194329
ChrCaulobacter_crescentus.fasta:30151-30200	30151	30200	CC_0027	overlapping	0	83	0.00212227
ChrCaulobacter_crescentus.fasta:30201-30250	30201	30250	CC_0027	downstream	10	78	0.00199443
ChrCaulobacter_crescentus.fasta:30251-30300	30251	30300	CC_0028	upstream	37	67	0.00171316
ChrCaulobacter_crescentus.fasta:30301-30350	30301	30350	CC_0028	overlapping	0	97	0.00248025
ChrCaulobacter_crescentus.fasta:30351-30400	30351	30400	CC_0028	overlapping	0	104	0.00265923
ChrCaulobacter_crescentus.fasta:30401-30450	30401	30450	CC_0028	overlapping	0	100	0.00255696
ChrCaulobacter_crescentus.fasta:30451-30500	30451	30500	CC_0028	overlapping	0	139	0.00355417
ChrCaulobacter_crescentus.fasta:30501-30550	30501	30550	CC_0028	overlapping	0	106	0.00271037
ChrCaulobacter_crescentus.fasta:30551-30600	30551	30600	CC_0028	overlapping	0	85	0.00217341
ChrCaulobacter_crescentus.fasta:30601-30650	30601	30650	CC_0028	overlapping	0	115	0.0029405
ChrCaulobacter_crescentus.fasta:30651-30700	30651	30700	CC_0028	overlapping	0	118	0.00301721
ChrCaulobacter_crescentus.fasta:30701-30750	30701	30750	CC_0028	overlapping	0	101	0.00258253
ChrCaulobacter_crescentus.fasta:30751-30800	30751	30800	CC_0028	overlapping	0	106	0.00271037
ChrCaulobacter_crescentus.fasta:30801-30850	30801	30850	CC_0028	overlapping	0	90	0.00230126
ChrCaulobacter_crescentus.fasta:30851-30900	30851	30900	CC_0028	overlapping	0	64	0.00163645
ChrCaulobacter_crescentus.fasta:30901-30950	30901	30950	CC_0028	overlapping	0	94	0.00240354
ChrCaulobacter_crescentus.fasta:30951-31000	30951	31000	CC_0028	overlapping	0	117	0.00299164
ChrCaulobacter_crescentus.fasta:31001-31050	31001	31050	CC_0028	overlapping	0	85	0.00217341
ChrCaulobacter_crescentus.fasta:31051-31100	31051	31100	CC_0028	overlapping	0	78	0.00199443
ChrCaulobacter_crescentus.fasta:31101-31150	31101	31150	CC_0028	overlapping	0	92	0.0023524
ChrCaulobacter_crescentus.fasta:31151-31200	31151	31200	CC_0028	overlapping	0	95	0.00242911
ChrCaulobacter_crescentus.fasta:31201-31250	31201	31250	CC_0028	overlapping	0	108	0.00276151
ChrCaulobacter_crescentus.fasta:31251-31300	31251	31300	CC_0028	overlapping	0	110	0.00281265
ChrCaulobacter_crescentus.fasta:31301-31350	31301	31350	CC_0028	overlapping	0	103	0.00263366
ChrCaulobacter_crescentus.fasta:31351-31400	31351	31400	CC_0028	overlapping	0	80	0.00204556
ChrCaulobacter_crescentus.fasta:31401-31450	31401	31450	CC_0028	overlapping	0	94	0.00240354
ChrCaulobacter_crescentus.fasta:31451-31500	31451	31500	CC_0028	overlapping	0	116	0.00296607
ChrCaulobacter_crescentus.fasta:31501-31550	31501	31550	CC_0028	overlapping	0	88	0.00225012
ChrCaulobacter_crescentus.fasta:31551-31600	31551	31600	CC_0028	overlapping	0	77	0.00196886
ChrCaulobacter_crescentus.fasta:31601-31650	31601	31650	CC_0028	overlapping	0	125	0.0031962
ChrCaulobacter_crescentus.fasta:31651-31700	31651	31700	CC_0028	overlapping	0	164	0.00419341
ChrCaulobacter_crescentus.fasta:31701-31750	31701	31750	CC_0028	overlapping	0	150	0.00383543
ChrCaulobacter_crescentus.fasta:31751-31800	31751	31800	CC_0028	overlapping	0	129	0.00329847
ChrCaulobacter_crescentus.fasta:31801-31850	31801	31850	CC_0028	overlapping	0	139	0.00355417
ChrCaulobacter_crescentus.fasta:31851-31900	31851	31900	CC_0028	overlapping	0	159	0.00406556
ChrCaulobacter_crescentus.fasta:31901-31950	31901	31950	CC_0028	overlapping	0	140	0.00357974
ChrCaulobacter_crescentus.fasta:31951-32000	31951	32000	CC_0028	overlapping	0	133	0.00340075
ChrCaulobacter_crescentus.fasta:32001-32050	32001	32050	CC_0028	overlapping	0	123	0.00314506
ChrCaulobacter_crescentus.fasta:32051-32100	32051	32100	CC_0028	overlapping	0	101	0.00258253
ChrCaulobacter_crescentus.fasta:32101-32150	32101	32150	CC_0028	overlapping	0	87	0.00222455
ChrCaulobacter_crescentus.fasta:32151-32200	32151	32200	CC_0028	overlapping	0	82	0.0020967
ChrCaulobacter_crescentus.fasta:32201-32250	32201	32250	CC_0028	overlapping	0	85	0.00217341
ChrCaulobacter_crescentus.fasta:32251-32300	32251	32300	CC_0028	overlapping	0	59	0.0015086
ChrCaulobacter_crescentus.fasta:32301-32350	32301	32350	CC_0028	overlapping	0	78	0.00199443
ChrCaulobacter_crescentus.fasta:32351-32400	32351	32400	CC_0028	overlapping	0	87	0.00222455
ChrCaulobacter_crescentus.fasta:32401-32450	32401	32450	CC_0028	overlapping	0	78	0.00199443
ChrCaulobacter_crescentus.fasta:32451-32500	32451	32500	CC_0028	overlapping	0	96	0.00245468
ChrCaulobacter_crescentus.fasta:32501-32550	32501	32550	CC_0028	overlapping	0	58	0.00148303
ChrCaulobacter_crescentus.fasta:32551-32600	32551	32600	CC_0028	overlapping	0	56	0.0014319
ChrCaulobacter_crescentus.fasta:32601-32650	32601	32650	CC_0028	overlapping	0	70	0.00178987
ChrCaulobacter_crescentus.fasta:32651-32700	32651	32700	CC_0028	overlapping	0	78	0.00199443
ChrCaulobacter_crescentus.fasta:32701-32750	32701	32750	CC_0028	overlapping	0	86	0.00219898
ChrCaulobacter_crescentus.fasta:32751-32800	32751	32800	CC_0028	overlapping	0	96	0.00245468
ChrCaulobacter_crescentus.fasta:32801-32850	32801	32850	CC_0028	overlapping	0	93	0.00237797
ChrCaulobacter_crescentus.fasta:32851-32900	32851	32900	CC_0028	overlapping	0	92	0.0023524
ChrCaulobacter_crescentus.fasta:32901-32950	32901	32950	CC_0029	overlapping	0	104	0.00265923
ChrCaulobacter_crescentus.fasta:32951-33000	32951	33000	CC_0029	overlapping	0	131	0.00334961
ChrCaulobacter_crescentus.fasta:33001-33050	33001	33050	CC_0029	overlapping	0	112	0.00286379
ChrCaulobacter_crescentus.fasta:33051-33100	33051	33100	CC_0029	overlapping	0	130	0.00332404
ChrCaulobacter_crescentus.fasta:33101-33150	33101	33150	CC_0029	overlapping	0	151	0.003861
ChrCaulobacter_crescentus.fasta:33151-33200	33151	33200	CC_0029	overlapping	0	109	0.00278708
ChrCaulobacter_crescentus.fasta:33201-33250	33201	33250	CC_0029	overlapping	0	99	0.00253139
ChrCaulobacter_crescentus.fasta:33251-33300	33251	33300	CC_0029	overlapping	0	131	0.00334961
ChrCaulobacter_crescentus.fasta:33301-33350	33301	33350	CC_0029	overlapping	0	111	0.00283822
ChrCaulobacter_crescentus.fasta:33351-33400	33351	33400	CC_0029	overlapping	0	96	0.00245468
ChrCaulobacter_crescentus.fasta:33401-33450	33401	33450	CC_0029	overlapping	0	84	0.00214784
ChrCaulobacter_crescentus.fasta:33451-33500	33451	33500	CC_0029	overlapping	0	85	0.00217341
ChrCaulobacter_crescentus.fasta:33501-33550	33501	33550	CC_0029	overlapping	0	70	0.00178987
ChrCaulobacter_crescentus.fasta:33551-33600	33551	33600	CC_0030	overlapping	0	74	0.00189215
ChrCaulobacter_crescentus.fasta:33601-33650	33601	33650	CC_0030	overlapping	0	57	0.00145747
ChrCaulobacter_crescentus.fasta:33651-33700	33651	33700	CC_0030	overlapping	0	47	0.00120177
ChrCaulobacter_crescentus.fasta:33701-33750	33701	33750	CC_0030	overlapping	0	75	0.00191772
ChrCaulobacter_crescentus.fasta:33751-33800	33751	33800	CC_0030	overlapping	0	87	0.00222455
ChrCaulobacter_crescentus.fasta:33801-33850	33801	33850	CC_0030	overlapping	0	83	0.00212227
ChrCaulobacter_crescentus.fasta:33851-33900	33851	33900	CC_0030	overlapping	0	76	0.00194329
ChrCaulobacter_crescentus.fasta:33901-33950	33901	33950	CC_0030	overlapping	0	58	0.00148303
ChrCaulobacter_crescentus.fasta:33951-34000	33951	34000	CC_0030	overlapping	0	61	0.00155974
ChrCaulobacter_crescentus.fasta:34001-34050	34001	34050	CC_0030	overlapping	0	68	0.00173873
ChrCaulobacter_crescentus.fasta:34051-34100	34051	34100	CC_0030	overlapping	0	75	0.00191772
ChrCaulobacter_crescentus.fasta:34101-34150	34101	34150	CC_0030	overlapping	0	70	0.00178987
ChrCaulobacter_crescentus.fasta:34151-34200	34151	34200	CC_0030	overlapping	0	57	0.00145747
ChrCaulobacter_crescentus.fasta:34201-34250	34201	34250	CC_0030	overlapping	0	60	0.00153417
ChrCaulobacter_crescentus.fasta:34251-34300	34251	34300	CC_0030	overlapping	0	54	0.00138076
ChrCaulobacter_crescentus.fasta:34301-34350	34301	34350	CC_0030	overlapping	0	63	0.00161088
ChrCaulobacter_crescentus.fasta:34351-34400	34351	34400	vapC	overlapping	0	86	0.00219898
ChrCaulobacter_crescentus.fasta:34401-34450	34401	34450	vapC	overlapping	0	78	0.00199443
ChrCaulobacter_crescentus.fasta:34451-34500	34451	34500	vapC	overlapping	0	94	0.00240354
ChrCaulobacter_crescentus.fasta:34501-34550	34501	34550	vapC	overlapping	0	102	0.0026081
ChrCaulobacter_crescentus.fasta:34551-34600	34551	34600	vapC	overlapping	0	81	0.00207113
ChrCaulobacter_crescentus.fasta:34601-34650	34601	34650	vapC	overlapping	0	104	0.00265923
ChrCaulobacter_crescentus.fasta:34651-34700	34651	34700	vapC	overlapping	0	113	0.00288936
ChrCaulobacter_crescentus.fasta:34701-34750	34701	34750	vapB	overlapping	0	106	0.00271037
ChrCaulobacter_crescentus.fasta:34751-34800	34751	34800	vapB	overlapping	0	108	0.00276151
ChrCaulobacter_crescentus.fasta:34801-34850	34801	34850	vapB	overlapping	0	108	0.00276151
ChrCaulobacter_crescentus.fasta:34851-34900	34851	34900	vapB	overlapping	0	106	0.00271037
ChrCaulobacter_crescentus.fasta:34901-34950	34901	34950	vapB	overlapping	0	94	0.00240354
ChrCaulobacter_crescentus.fasta:34951-35000	34951	35000	vapB	downstream	10	90	0.00230126
ChrCaulobacter_crescentus.fasta:35001-35050	35001	35050	vapB	downstream	60	85	0.00217341
ChrCaulobacter_crescentus.fasta:35051-35100	35051	35100	vapB	downstream	110	78	0.00199443
ChrCaulobacter_crescentus.fasta:35101-35150	35101	35150	vapB	downstream	160	96	0.00245468
ChrCaulobacter_crescentus.fasta:35151-35200	35151	35200	vapB	downstream	210	88	0.00225012
ChrCaulobacter_crescentus.fasta:35201-35250	35201	35250	vapB	downstream	260	85	0.00217341
ChrCaulobacter_crescentus.fasta:35251-35300	35251	35300	vapB	downstream	310	85	0.00217341
ChrCaulobacter_crescentus.fasta:35301-35350	35301	35350	vapB	downstream	360	85	0.00217341
ChrCaulobacter_crescentus.fasta:35351-35400	35351	35400	vapB	downstream	410	102	0.0026081
ChrCaulobacter_crescentus.fasta:35401-35450	35401	35450	CC_0034	upstream	374	122	0.00311949
ChrCaulobacter_crescentus.fasta:35451-35500	35451	35500	CC_0034	upstream	324	123	0.00314506
ChrCaulobacter_crescentus.fasta:35501-35550	35501	35550	CC_0034	upstream	274	121	0.00309392
ChrCaulobacter_crescentus.fasta:35551-35600	35551	35600	CC_0034	upstream	224	115	0.0029405
ChrCaulobacter_crescentus.fasta:35601-35650	35601	35650	CC_0034	upstream	174	86	0.00219898
ChrCaulobacter_crescentus.fasta:35651-35700	35651	35700	CC_0034	upstream	124	99	0.00253139
ChrCaulobacter_crescentus.fasta:35701-35750	35701	35750	CC_0034	upstream	74	114	0.00291493
ChrCaulobacter_crescentus.fasta:35751-35800	35751	35800	CC_0034	upstream	24	74	0.00189215
ChrCaulobacter_crescentus.fasta:35801-35850	35801	35850	CC_0034	overlapping	0	66	0.00168759
ChrCaulobacter_crescentus.fasta:35851-35900	35851	35900	CC_0034	overlapping	0	82	0.0020967
ChrCaulobacter_crescentus.fasta:35901-35950	35901	35950	CC_0034	overlapping	0	88	0.00225012
ChrCaulobacter_crescentus.fasta:35951-36000	35951	36000	CC_0034	overlapping	0	99	0.00253139
ChrCaulobacter_crescentus.fasta:36001-36050	36001	36050	CC_0034	overlapping	0	120	0.00306835
ChrCaulobacter_crescentus.fasta:36051-36100	36051	36100	CC_0034	overlapping	0	115	0.0029405
ChrCaulobacter_crescentus.fasta:36101-36150	36101	36150	CC_0034	overlapping	0	100	0.00255696
ChrCaulobacter_crescentus.fasta:36151-36200	36151	36200	CC_0034	overlapping	0	95	0.00242911
ChrCaulobacter_crescentus.fasta:36201-36250	36201	36250	CC_0034	overlapping	0	76	0.00194329
ChrCaulobacter_crescentus.fasta:36251-36300	36251	36300	CC_0034	overlapping	0	83	0.00212227
ChrCaulobacter_crescentus.fasta:36301-36350	36301	36350	CC_0034	overlapping	0	107	0.00273594
ChrCaulobacter_crescentus.fasta:36351-36400	36351	36400	CC_0034	overlapping	0	113	0.00288936
ChrCaulobacter_crescentus.fasta:36401-36450	36401	36450	CC_0034	overlapping	0	113	0.00288936
ChrCaulobacter_crescentus.fasta:36451-36500	36451	36500	CC_0034	overlapping	0	131	0.00334961
ChrCaulobacter_crescentus.fasta:36501-36550	36501	36550	CC_0034	overlapping	0	133	0.00340075
ChrCaulobacter_crescentus.fasta:36551-36600	36551	36600	CC_0034	overlapping	0	118	0.00301721
ChrCaulobacter_crescentus.fasta:36601-36650	36601	36650	CC_0034	overlapping	0	124	0.00317063
ChrCaulobacter_crescentus.fasta:36651-36700	36651	36700	CC_0034	overlapping	0	125	0.0031962
ChrCaulobacter_crescentus.fasta:36701-36750	36701	36750	CC_0034	overlapping	0	107	0.00273594
ChrCaulobacter_crescentus.fasta:36751-36800	36751	36800	CC_0034	overlapping	0	151	0.003861
ChrCaulobacter_crescentus.fasta:36801-36850	36801	36850	CC_0034	overlapping	0	155	0.00396328
ChrCaulobacter_crescentus.fasta:36851-36900	36851	36900	CC_0034	overlapping	0	149	0.00380986
ChrCaulobacter_crescentus.fasta:36901-36950	36901	36950	CC_0034	overlapping	0	142	0.00363088
ChrCaulobacter_crescentus.fasta:36951-37000	36951	37000	CC_0034	overlapping	0	152	0.00388657
ChrCaulobacter_crescentus.fasta:37001-37050	37001	37050	CC_0034	overlapping	0	149	0.00380986
ChrCaulobacter_crescentus.fasta:37051-37100	37051	37100	CC_0034	overlapping	0	112	0.00286379
ChrCaulobacter_crescentus.fasta:37101-37150	37101	37150	CC_0034	overlapping	0	93	0.00237797
ChrCaulobacter_crescentus.fasta:37151-37200	37151	37200	CC_0034	overlapping	0	125	0.0031962
ChrCaulobacter_crescentus.fasta:37201-37250	37201	37250	CC_0034	overlapping	0	196	0.00501163
ChrCaulobacter_crescentus.fasta:37251-37300	37251	37300	CC_0034	overlapping	0	187	0.00478151
ChrCaulobacter_crescentus.fasta:37301-37350	37301	37350	CC_0034	overlapping	0	175	0.00447467
ChrCaulobacter_crescentus.fasta:37351-37400	37351	37400	CC_0034	overlapping	0	182	0.00465366
ChrCaulobacter_crescentus.fasta:37401-37450	37401	37450	CC_0034	overlapping	0	178	0.00455138
ChrCaulobacter_crescentus.fasta:37451-37500	37451	37500	CC_0034	overlapping	0	143	0.00365645
ChrCaulobacter_crescentus.fasta:37501-37550	37501	37550	CC_0034	overlapping	0	126	0.00322176
ChrCaulobacter_crescentus.fasta:37551-37600	37551	37600	CC_0034	overlapping	0	106	0.00271037
ChrCaulobacter_crescentus.fasta:37601-37650	37601	37650	CC_0034	overlapping	0	92	0.0023524
ChrCaulobacter_crescentus.fasta:37651-37700	37651	37700	CC_0034	overlapping	0	64	0.00163645
ChrCaulobacter_crescentus.fasta:37701-37750	37701	37750	CC_0034	overlapping	0	72	0.00184101
ChrCaulobacter_crescentus.fasta:37751-37800	37751	37800	CC_0034	overlapping	0	79	0.00202
ChrCaulobacter_crescentus.fasta:37801-37850	37801	37850	CC_0034	overlapping	0	71	0.00181544
ChrCaulobacter_crescentus.fasta:37851-37900	37851	37900	CC_0034	overlapping	0	71	0.00181544
ChrCaulobacter_crescentus.fasta:37901-37950	37901	37950	CC_0034	overlapping	0	76	0.00194329
ChrCaulobacter_crescentus.fasta:37951-38000	37951	38000	CC_0034	overlapping	0	86	0.00219898
ChrCaulobacter_crescentus.fasta:38001-38050	38001	38050	CC_0034	downstream	39	94	0.00240354
ChrCaulobacter_crescentus.fasta:38051-38100	38051	38100	CC_0034	downstream	89	85	0.00217341
ChrCaulobacter_crescentus.fasta:38101-38150	38101	38150	rpsO	upstream	61	72	0.00184101
ChrCaulobacter_crescentus.fasta:38151-38200	38151	38200	rpsO	upstream	11	74	0.00189215
ChrCaulobacter_crescentus.fasta:38201-38250	38201	38250	rpsO	overlapping	0	87	0.00222455
ChrCaulobacter_crescentus.fasta:38251-38300	38251	38300	rpsO	overlapping	0	79	0.00202
ChrCaulobacter_crescentus.fasta:38301-38350	38301	38350	rpsO	overlapping	0	117	0.00299164
ChrCaulobacter_crescentus.fasta:38351-38400	38351	38400	rpsO	overlapping	0	140	0.00357974
ChrCaulobacter_crescentus.fasta:38401-38450	38401	38450	rpsO	overlapping	0	141	0.00360531
ChrCaulobacter_crescentus.fasta:38451-38500	38451	38500	rpsO	overlapping	0	123	0.00314506
ChrCaulobacter_crescentus.fasta:38501-38550	38501	38550	truB	overlapping	0	123	0.00314506
ChrCaulobacter_crescentus.fasta:38551-38600	38551	38600	truB	overlapping	0	140	0.00357974
ChrCaulobacter_crescentus.fasta:38601-38650	38601	38650	truB	overlapping	0	126	0.00322176
ChrCaulobacter_crescentus.fasta:38651-38700	38651	38700	truB	overlapping	0	114	0.00291493
ChrCaulobacter_crescentus.fasta:38701-38750	38701	38750	truB	overlapping	0	98	0.00250582
ChrCaulobacter_crescentus.fasta:38751-38800	38751	38800	truB	overlapping	0	79	0.00202
ChrCaulobacter_crescentus.fasta:38801-38850	38801	38850	truB	overlapping	0	57	0.00145747
ChrCaulobacter_crescentus.fasta:38851-38900	38851	38900	truB	overlapping	0	69	0.0017643
ChrCaulobacter_crescentus.fasta:38901-38950	38901	38950	truB	overlapping	0	73	0.00186658
ChrCaulobacter_crescentus.fasta:38951-39000	38951	39000	truB	overlapping	0	98	0.00250582
ChrCaulobacter_crescentus.fasta:39001-39050	39001	39050	truB	overlapping	0	115	0.0029405
ChrCaulobacter_crescentus.fasta:39051-39100	39051	39100	truB	overlapping	0	107	0.00273594
ChrCaulobacter_crescentus.fasta:39101-39150	39101	39150	truB	overlapping	0	99	0.00253139
ChrCaulobacter_crescentus.fasta:39151-39200	39151	39200	truB	overlapping	0	115	0.0029405
ChrCaulobacter_crescentus.fasta:39201-39250	39201	39250	truB	overlapping	0	122	0.00311949
ChrCaulobacter_crescentus.fasta:39251-39300	39251	39300	truB	overlapping	0	97	0.00248025
ChrCaulobacter_crescentus.fasta:39301-39350	39301	39350	truB	overlapping	0	109	0.00278708
ChrCaulobacter_crescentus.fasta:39351-39400	39351	39400	truB	overlapping	0	118	0.00301721
ChrCaulobacter_crescentus.fasta:39401-39450	39401	39450	truB	overlapping	0	99	0.00253139
ChrCaulobacter_crescentus.fasta:39451-39500	39451	39500	rbfA	overlapping	0	103	0.00263366
ChrCaulobacter_crescentus.fasta:39501-39550	39501	39550	rbfA	overlapping	0	107	0.00273594
ChrCaulobacter_crescentus.fasta:39551-39600	39551	39600	rbfA	overlapping	0	85	0.00217341
ChrCaulobacter_crescentus.fasta:39601-39650	39601	39650	rbfA	overlapping	0	88	0.00225012
ChrCaulobacter_crescentus.fasta:39651-39700	39651	39700	rbfA	overlapping	0	98	0.00250582
ChrCaulobacter_crescentus.fasta:39701-39750	39701	39750	rbfA	overlapping	0	91	0.00232683
ChrCaulobacter_crescentus.fasta:39751-39800	39751	39800	rbfA	overlapping	0	93	0.00237797
ChrCaulobacter_crescentus.fasta:39801-39850	39801	39850	rbfA	overlapping	0	86	0.00219898
ChrCaulobacter_crescentus.fasta:39851-39900	39851	39900	rbfA	overlapping	0	83	0.00212227
ChrCaulobacter_crescentus.fasta:39901-39950	39901	39950	rbfA	downstream	22	84	0.00214784
ChrCaulobacter_crescentus.fasta:39951-40000	39951	40000	CC_0038	overlapping	0	82	0.0020967
ChrCaulobacter_crescentus.fasta:40001-40050	40001	40050	CC_0038	overlapping	0	95	0.00242911
ChrCaulobacter_crescentus.fasta:40051-40100	40051	40100	CC_0038	overlapping	0	81	0.00207113
ChrCaulobacter_crescentus.fasta:40101-40150	40101	40150	CC_0038	overlapping	0	62	0.00158531
ChrCaulobacter_crescentus.fasta:40151-40200	40151	40200	CC_0038	overlapping	0	92	0.0023524
ChrCaulobacter_crescentus.fasta:40201-40250	40201	40250	CC_0038	overlapping	0	97	0.00248025
ChrCaulobacter_crescentus.fasta:40251-40300	40251	40300	CC_0038	overlapping	0	94	0.00240354
ChrCaulobacter_crescentus.fasta:40301-40350	40301	40350	CC_0038	overlapping	0	96	0.00245468
ChrCaulobacter_crescentus.fasta:40351-40400	40351	40400	CC_0038	overlapping	0	78	0.00199443
ChrCaulobacter_crescentus.fasta:40401-40450	40401	40450	CC_0038	overlapping	0	72	0.00184101
ChrCaulobacter_crescentus.fasta:40451-40500	40451	40500	CC_0038	overlapping	0	76	0.00194329
ChrCaulobacter_crescentus.fasta:40501-40550	40501	40550	CC_0038	overlapping	0	97	0.00248025
ChrCaulobacter_crescentus.fasta:40551-40600	40551	40600	CC_0038	overlapping	0	91	0.00232683
ChrCaulobacter_crescentus.fasta:40601-40650	40601	40650	CC_0038	overlapping	0	80	0.00204556
ChrCaulobacter_crescentus.fasta:40651-40700	40651	40700	CC_0038	overlapping	0	87	0.00222455
ChrCaulobacter_crescentus.fasta:40701-40750	40701	40750	CC_0038	overlapping	0	85	0.00217341
ChrCaulobacter_crescentus.fasta:40751-40800	40751	40800	CC_0038	overlapping	0	87	0.00222455
ChrCaulobacter_crescentus.fasta:40801-40850	40801	40850	CC_0039	overlapping	0	81	0.00207113
ChrCaulobacter_crescentus.fasta:40851-40900	40851	40900	CC_0039	overlapping	0	74	0.00189215
ChrCaulobacter_crescentus.fasta:40901-40950	40901	40950	CC_0039	overlapping	0	73	0.00186658
ChrCaulobacter_crescentus.fasta:40951-41000	40951	41000	CC_0039	overlapping	0	96	0.00245468
ChrCaulobacter_crescentus.fasta:41001-41050	41001	41050	CC_0039	overlapping	0	66	0.00168759
ChrCaulobacter_crescentus.fasta:41051-41100	41051	41100	CC_0039	overlapping	0	80	0.00204556
ChrCaulobacter_crescentus.fasta:41101-41150	41101	41150	CC_0039	overlapping	0	80	0.00204556
ChrCaulobacter_crescentus.fasta:41151-41200	41151	41200	CC_0039	overlapping	0	78	0.00199443
ChrCaulobacter_crescentus.fasta:41201-41250	41201	41250	CC_0039	overlapping	0	63	0.00161088
ChrCaulobacter_crescentus.fasta:41251-41300	41251	41300	CC_0039	overlapping	0	65	0.00166202
ChrCaulobacter_crescentus.fasta:41301-41350	41301	41350	CC_0039	overlapping	0	64	0.00163645
ChrCaulobacter_crescentus.fasta:41351-41400	41351	41400	CC_0039	overlapping	0	84	0.00214784
ChrCaulobacter_crescentus.fasta:41401-41450	41401	41450	CC_0039	overlapping	0	90	0.00230126
ChrCaulobacter_crescentus.fasta:41451-41500	41451	41500	CC_0040	overlapping	0	73	0.00186658
ChrCaulobacter_crescentus.fasta:41501-41550	41501	41550	CC_0040	overlapping	0	77	0.00196886
ChrCaulobacter_crescentus.fasta:41551-41600	41551	41600	CC_0040	overlapping	0	72	0.00184101
ChrCaulobacter_crescentus.fasta:41601-41650	41601	41650	CC_0040	overlapping	0	71	0.00181544
ChrCaulobacter_crescentus.fasta:41651-41700	41651	41700	CC_0040	overlapping	0	82	0.0020967
ChrCaulobacter_crescentus.fasta:41701-41750	41701	41750	CC_0040	overlapping	0	111	0.00283822
ChrCaulobacter_crescentus.fasta:41751-41800	41751	41800	CC_0040	overlapping	0	128	0.0032729
ChrCaulobacter_crescentus.fasta:41801-41850	41801	41850	CC_0040	overlapping	0	129	0.00329847
ChrCaulobacter_crescentus.fasta:41851-41900	41851	41900	CC_0040	overlapping	0	172	0.00439796
ChrCaulobacter_crescentus.fasta:41901-41950	41901	41950	CC_0040	overlapping	0	223	0.00570201
ChrCaulobacter_crescentus.fasta:41951-42000	41951	42000	CC_0041	overlapping	0	214	0.00547189
ChrCaulobacter_crescentus.fasta:42001-42050	42001	42050	CC_0041	overlapping	0	189	0.00483265
ChrCaulobacter_crescentus.fasta:42051-42100	42051	42100	CC_0041	overlapping	0	185	0.00473037
ChrCaulobacter_crescentus.fasta:42101-42150	42101	42150	CC_0041	overlapping	0	194	0.0049605
ChrCaulobacter_crescentus.fasta:42151-42200	42151	42200	CC_0041	overlapping	0	124	0.00317063
ChrCaulobacter_crescentus.fasta:42201-42250	42201	42250	CC_0041	overlapping	0	107	0.00273594
ChrCaulobacter_crescentus.fasta:42251-42300	42251	42300	CC_0041	overlapping	0	98	0.00250582
ChrCaulobacter_crescentus.fasta:42301-42350	42301	42350	CC_0041	overlapping	0	90	0.00230126
ChrCaulobacter_crescentus.fasta:42351-42400	42351	42400	CC_0041	overlapping	0	90	0.00230126
ChrCaulobacter_crescentus.fasta:42401-42450	42401	42450	CC_0041	overlapping	0	94	0.00240354
ChrCaulobacter_crescentus.fasta:42451-42500	42451	42500	CC_0041	overlapping	0	104	0.00265923
ChrCaulobacter_crescentus.fasta:42501-42550	42501	42550	CC_0041	overlapping	0	88	0.00225012
ChrCaulobacter_crescentus.fasta:42551-42600	42551	42600	infB	overlapping	0	67	0.00171316
ChrCaulobacter_crescentus.fasta:42601-42650	42601	42650	infB	overlapping	0	80	0.00204556
ChrCaulobacter_crescentus.fasta:42651-42700	42651	42700	infB	overlapping	0	103	0.00263366
ChrCaulobacter_crescentus.fasta:42701-42750	42701	42750	infB	overlapping	0	97	0.00248025
ChrCaulobacter_crescentus.fasta:42751-42800	42751	42800	infB	overlapping	0	117	0.00299164
ChrCaulobacter_crescentus.fasta:42801-42850	42801	42850	infB	overlapping	0	146	0.00373316
ChrCaulobacter_crescentus.fasta:42851-42900	42851	42900	infB	overlapping	0	181	0.00462809
ChrCaulobacter_crescentus.fasta:42901-42950	42901	42950	infB	overlapping	0	218	0.00557416
ChrCaulobacter_crescentus.fasta:42951-43000	42951	43000	infB	overlapping	0	178	0.00455138
ChrCaulobacter_crescentus.fasta:43001-43050	43001	43050	infB	overlapping	0	147	0.00375873
ChrCaulobacter_crescentus.fasta:43051-43100	43051	43100	infB	overlapping	0	165	0.00421898
ChrCaulobacter_crescentus.fasta:43101-43150	43101	43150	infB	overlapping	0	123	0.00314506
ChrCaulobacter_crescentus.fasta:43151-43200	43151	43200	infB	overlapping	0	109	0.00278708
ChrCaulobacter_crescentus.fasta:43201-43250	43201	43250	infB	overlapping	0	97	0.00248025
ChrCaulobacter_crescentus.fasta:43251-43300	43251	43300	infB	overlapping	0	81	0.00207113
ChrCaulobacter_crescentus.fasta:43301-43350	43301	43350	infB	overlapping	0	81	0.00207113
ChrCaulobacter_crescentus.fasta:43351-43400	43351	43400	infB	overlapping	0	89	0.00227569
ChrCaulobacter_crescentus.fasta:43401-43450	43401	43450	infB	overlapping	0	103	0.00263366
ChrCaulobacter_crescentus.fasta:43451-43500	43451	43500	infB	overlapping	0	112	0.00286379
ChrCaulobacter_crescentus.fasta:43501-43550	43501	43550	infB	overlapping	0	120	0.00306835
ChrCaulobacter_crescentus.fasta:43551-43600	43551	43600	infB	overlapping	0	100	0.00255696
ChrCaulobacter_crescentus.fasta:43601-43650	43601	43650	infB	overlapping	0	98	0.00250582
ChrCaulobacter_crescentus.fasta:43651-43700	43651	43700	infB	overlapping	0	92	0.0023524
ChrCaulobacter_crescentus.fasta:43701-43750	43701	43750	infB	overlapping	0	76	0.00194329
ChrCaulobacter_crescentus.fasta:43751-43800	43751	43800	infB	overlapping	0	85	0.00217341
ChrCaulobacter_crescentus.fasta:43801-43850	43801	43850	infB	overlapping	0	109	0.00278708
ChrCaulobacter_crescentus.fasta:43851-43900	43851	43900	infB	overlapping	0	107	0.00273594
ChrCaulobacter_crescentus.fasta:43901-43950	43901	43950	infB	overlapping	0	115	0.0029405
ChrCaulobacter_crescentus.fasta:43951-44000	43951	44000	infB	overlapping	0	97	0.00248025
ChrCaulobacter_crescentus.fasta:44001-44050	44001	44050	infB	overlapping	0	103	0.00263366
ChrCaulobacter_crescentus.fasta:44051-44100	44051	44100	infB	overlapping	0	103	0.00263366
ChrCaulobacter_crescentus.fasta:44101-44150	44101	44150	infB	overlapping	0	101	0.00258253
ChrCaulobacter_crescentus.fasta:44151-44200	44151	44200	infB	overlapping	0	88	0.00225012
ChrCaulobacter_crescentus.fasta:44201-44250	44201	44250	infB	overlapping	0	103	0.00263366
ChrCaulobacter_crescentus.fasta:44251-44300	44251	44300	infB	overlapping	0	129	0.00329847
ChrCaulobacter_crescentus.fasta:44301-44350	44301	44350	infB	overlapping	0	138	0.0035286
ChrCaulobacter_crescentus.fasta:44351-44400	44351	44400	infB	overlapping	0	127	0.00324733
ChrCaulobacter_crescentus.fasta:44401-44450	44401	44450	infB	overlapping	0	132	0.00337518
ChrCaulobacter_crescentus.fasta:44451-44500	44451	44500	infB	overlapping	0	111	0.00283822
ChrCaulobacter_crescentus.fasta:44501-44550	44501	44550	infB	overlapping	0	103	0.00263366
ChrCaulobacter_crescentus.fasta:44551-44600	44551	44600	infB	overlapping	0	108	0.00276151
ChrCaulobacter_crescentus.fasta:44601-44650	44601	44650	infB	overlapping	0	79	0.00202
ChrCaulobacter_crescentus.fasta:44651-44700	44651	44700	infB	overlapping	0	70	0.00178987
ChrCaulobacter_crescentus.fasta:44701-44750	44701	44750	infB	overlapping	0	91	0.00232683
ChrCaulobacter_crescentus.fasta:44751-44800	44751	44800	infB	overlapping	0	98	0.00250582
ChrCaulobacter_crescentus.fasta:44801-44850	44801	44850	infB	overlapping	0	91	0.00232683
ChrCaulobacter_crescentus.fasta:44851-44900	44851	44900	infB	overlapping	0	113	0.00288936
ChrCaulobacter_crescentus.fasta:44901-44950	44901	44950	infB	overlapping	0	94	0.00240354
ChrCaulobacter_crescentus.fasta:44951-45000	44951	45000	infB	overlapping	0	70	0.00178987
ChrCaulobacter_crescentus.fasta:45001-45050	45001	45050	infB	overlapping	0	79	0.00202
ChrCaulobacter_crescentus.fasta:45051-45100	45051	45100	infB	overlapping	0	65	0.00166202
ChrCaulobacter_crescentus.fasta:45101-45150	45101	45150	infB	overlapping	0	32	0.000818226
ChrCaulobacter_crescentus.fasta:45151-45200	45151	45200	infB	overlapping	0	42	0.00107392
ChrCaulobacter_crescentus.fasta:45201-45250	45201	45250	infB	overlapping	0	48	0.00122734
ChrCaulobacter_crescentus.fasta:45251-45300	45251	45300	infB	overlapping	0	52	0.00132962
ChrCaulobacter_crescentus.fasta:45301-45350	45301	45350	infB	overlapping	0	68	0.00173873
ChrCaulobacter_crescentus.fasta:45351-45400	45351	45400	infB	overlapping	0	61	0.00155974
ChrCaulobacter_crescentus.fasta:45401-45450	45401	45450	infB	overlapping	0	74	0.00189215
ChrCaulobacter_crescentus.fasta:45451-45500	45451	45500	infB	overlapping	0	98	0.00250582
ChrCaulobacter_crescentus.fasta:45501-45550	45501	45550	infB	overlapping	0	84	0.00214784
ChrCaulobacter_crescentus.fasta:45551-45600	45551	45600	infB	overlapping	0	73	0.00186658
ChrCaulobacter_crescentus.fasta:45601-45650	45601	45650	infB	overlapping	0	87	0.00222455
ChrCaulobacter_crescentus.fasta:45651-45700	45651	45700	infB	overlapping	0	104	0.00265923
ChrCaulobacter_crescentus.fasta:45701-45750	45701	45750	infB	downstream	3	91	0.00232683
ChrCaulobacter_crescentus.fasta:45751-45800	45751	45800	infB	downstream	53	106	0.00271037
ChrCaulobacter_crescentus.fasta:45801-45850	45801	45850	CC_0043	upstream	43	121	0.00309392
ChrCaulobacter_crescentus.fasta:45851-45900	45851	45900	CC_0043	overlapping	0	122	0.00311949
ChrCaulobacter_crescentus.fasta:45901-45950	45901	45950	CC_0043	overlapping	0	111	0.00283822
ChrCaulobacter_crescentus.fasta:45951-46000	45951	46000	CC_0043	overlapping	0	115	0.0029405
ChrCaulobacter_crescentus.fasta:46001-46050	46001	46050	CC_0043	overlapping	0	118	0.00301721
ChrCaulobacter_crescentus.fasta:46051-46100	46051	46100	CC_0043	overlapping	0	104	0.00265923
ChrCaulobacter_crescentus.fasta:46101-46150	46101	46150	CC_0043	overlapping	0	79	0.00202
ChrCaulobacter_crescentus.fasta:46151-46200	46151	46200	CC_0043	overlapping	0	79	0.00202
ChrCaulobacter_crescentus.fasta:46201-46250	46201	46250	CC_0043	overlapping	0	76	0.00194329
ChrCaulobacter_crescentus.fasta:46251-46300	46251	46300	CC_0043	overlapping	0	55	0.00140633
ChrCaulobacter_crescentus.fasta:46301-46350	46301	46350	CC_0043	overlapping	0	61	0.00155974
ChrCaulobacter_crescentus.fasta:46351-46400	46351	46400	CC_0043	overlapping	0	72	0.00184101
ChrCaulobacter_crescentus.fasta:46401-46450	46401	46450	CC_0043	overlapping	0	82	0.0020967
ChrCaulobacter_crescentus.fasta:46451-46500	46451	46500	CC_0043	overlapping	0	102	0.0026081
ChrCaulobacter_crescentus.fasta:46501-46550	46501	46550	CC_0043	overlapping	0	108	0.00276151
ChrCaulobacter_crescentus.fasta:46551-46600	46551	46600	CC_0043	downstream	8	96	0.00245468
ChrCaulobacter_crescentus.fasta:46601-46650	46601	46650	nusA	overlapping	0	97	0.00248025
ChrCaulobacter_crescentus.fasta:46651-46700	46651	46700	nusA	overlapping	0	56	0.0014319
ChrCaulobacter_crescentus.fasta:46701-46750	46701	46750	nusA	overlapping	0	57	0.00145747
ChrCaulobacter_crescentus.fasta:46751-46800	46751	46800	nusA	overlapping	0	85	0.00217341
ChrCaulobacter_crescentus.fasta:46801-46850	46801	46850	nusA	overlapping	0	89	0.00227569
ChrCaulobacter_crescentus.fasta:46851-46900	46851	46900	nusA	overlapping	0	94	0.00240354
ChrCaulobacter_crescentus.fasta:46901-46950	46901	46950	nusA	overlapping	0	80	0.00204556
ChrCaulobacter_crescentus.fasta:46951-47000	46951	47000	nusA	overlapping	0	92	0.0023524
ChrCaulobacter_crescentus.fasta:47001-47050	47001	47050	nusA	overlapping	0	96	0.00245468
ChrCaulobacter_crescentus.fasta:47051-47100	47051	47100	nusA	overlapping	0	120	0.00306835
ChrCaulobacter_crescentus.fasta:47101-47150	47101	47150	nusA	overlapping	0	99	0.00253139
ChrCaulobacter_crescentus.fasta:47151-47200	47151	47200	nusA	overlapping	0	99	0.00253139
ChrCaulobacter_crescentus.fasta:47201-47250	47201	47250	nusA	overlapping	0	111	0.00283822
ChrCaulobacter_crescentus.fasta:47251-47300	47251	47300	nusA	overlapping	0	109	0.00278708
ChrCaulobacter_crescentus.fasta:47301-47350	47301	47350	nusA	overlapping	0	111	0.00283822
ChrCaulobacter_crescentus.fasta:47351-47400	47351	47400	nusA	overlapping	0	117	0.00299164
ChrCaulobacter_crescentus.fasta:47401-47450	47401	47450	nusA	overlapping	0	110	0.00281265
ChrCaulobacter_crescentus.fasta:47451-47500	47451	47500	nusA	overlapping	0	120	0.00306835
ChrCaulobacter_crescentus.fasta:47501-47550	47501	47550	nusA	overlapping	0	122	0.00311949
ChrCaulobacter_crescentus.fasta:47551-47600	47551	47600	nusA	overlapping	0	145	0.00370759
ChrCaulobacter_crescentus.fasta:47601-47650	47601	47650	nusA	overlapping	0	161	0.0041167
ChrCaulobacter_crescentus.fasta:47651-47700	47651	47700	nusA	overlapping	0	151	0.003861
ChrCaulobacter_crescentus.fasta:47701-47750	47701	47750	nusA	overlapping	0	138	0.0035286
ChrCaulobacter_crescentus.fasta:47751-47800	47751	47800	nusA	overlapping	0	154	0.00393771
ChrCaulobacter_crescentus.fasta:47801-47850	47801	47850	nusA	overlapping	0	126	0.00322176
ChrCaulobacter_crescentus.fasta:47851-47900	47851	47900	nusA	overlapping	0	118	0.00301721
ChrCaulobacter_crescentus.fasta:47901-47950	47901	47950	nusA	overlapping	0	117	0.00299164
ChrCaulobacter_crescentus.fasta:47951-48000	47951	48000	nusA	overlapping	0	126	0.00322176
ChrCaulobacter_crescentus.fasta:48001-48050	48001	48050	nusA	overlapping	0	124	0.00317063
ChrCaulobacter_crescentus.fasta:48051-48100	48051	48100	nusA	overlapping	0	96	0.00245468
ChrCaulobacter_crescentus.fasta:48101-48150	48101	48150	nusA	overlapping	0	84	0.00214784
ChrCaulobacter_crescentus.fasta:48151-48200	48151	48200	nusA	overlapping	0	104	0.00265923
ChrCaulobacter_crescentus.fasta:48201-48250	48201	48250	nusA	overlapping	0	114	0.00291493
ChrCaulobacter_crescentus.fasta:48251-48300	48251	48300	nusA	overlapping	0	106	0.00271037
ChrCaulobacter_crescentus.fasta:48301-48350	48301	48350	CC_0045	overlapping	0	113	0.00288936
ChrCaulobacter_crescentus.fasta:48351-48400	48351	48400	CC_0045	overlapping	0	128	0.0032729
ChrCaulobacter_crescentus.fasta:48401-48450	48401	48450	CC_0045	overlapping	0	135	0.00345189
ChrCaulobacter_crescentus.fasta:48451-48500	48451	48500	CC_0045	overlapping	0	114	0.00291493
ChrCaulobacter_crescentus.fasta:48501-48550	48501	48550	CC_0045	overlapping	0	120	0.00306835
ChrCaulobacter_crescentus.fasta:48551-48600	48551	48600	CC_0045	overlapping	0	100	0.00255696
ChrCaulobacter_crescentus.fasta:48601-48650	48601	48650	CC_0045	overlapping	0	113	0.00288936
ChrCaulobacter_crescentus.fasta:48651-48700	48651	48700	CC_0045	overlapping	0	140	0.00357974
ChrCaulobacter_crescentus.fasta:48701-48750	48701	48750	CC_0045	overlapping	0	141	0.00360531
ChrCaulobacter_crescentus.fasta:48751-48800	48751	48800	CC_0045	overlapping	0	202	0.00516505
ChrCaulobacter_crescentus.fasta:48801-48850	48801	48850	CC_0045	overlapping	0	264	0.00675036
ChrCaulobacter_crescentus.fasta:48851-48900	48851	48900	CC_0045	downstream	5	252	0.00644353
ChrCaulobacter_crescentus.fasta:48901-48950	48901	48950	CC_0045	downstream	55	302	0.00772201
ChrCaulobacter_crescentus.fasta:48951-49000	48951	49000	CC_0045	downstream	105	335	0.0085658
ChrCaulobacter_crescentus.fasta:49001-49050	49001	49050	CC_0047	downstream	55	259	0.00662252
ChrCaulobacter_crescentus.fasta:49051-49100	49051	49100	CC_0047	downstream	5	268	0.00685264
ChrCaulobacter_crescentus.fasta:49101-49150	49101	49150	CC_0047	overlapping	0	177	0.00452581
ChrCaulobacter_crescentus.fasta:49151-49200	49151	49200	CC_0047	overlapping	0	125	0.0031962
ChrCaulobacter_crescentus.fasta:49201-49250	49201	49250	CC_0047	overlapping	0	130	0.00332404
ChrCaulobacter_crescentus.fasta:49251-49300	49251	49300	CC_0047	overlapping	0	120	0.00306835
ChrCaulobacter_crescentus.fasta:49301-49350	49301	49350	CC_0047	overlapping	0	117	0.00299164
ChrCaulobacter_crescentus.fasta:49351-49400	49351	49400	CC_0047	overlapping	0	107	0.00273594
ChrCaulobacter_crescentus.fasta:49401-49450	49401	49450	CC_0047	overlapping	0	103	0.00263366
ChrCaulobacter_crescentus.fasta:49451-49500	49451	49500	CC_0047	overlapping	0	91	0.00232683
ChrCaulobacter_crescentus.fasta:49501-49550	49501	49550	CC_0047	overlapping	0	84	0.00214784
ChrCaulobacter_crescentus.fasta:49551-49600	49551	49600	CC_0047	overlapping	0	98	0.00250582
ChrCaulobacter_crescentus.fasta:49601-49650	49601	49650	CC_0047	overlapping	0	96	0.00245468
ChrCaulobacter_crescentus.fasta:49651-49700	49651	49700	CC_0048	overlapping	0	71	0.00181544
ChrCaulobacter_crescentus.fasta:49701-49750	49701	49750	CC_0048	overlapping	0	77	0.00196886
ChrCaulobacter_crescentus.fasta:49751-49800	49751	49800	CC_0048	overlapping	0	81	0.00207113
ChrCaulobacter_crescentus.fasta:49801-49850	49801	49850	CC_0048	overlapping	0	70	0.00178987
ChrCaulobacter_crescentus.fasta:49851-49900	49851	49900	CC_0048	overlapping	0	79	0.00202
ChrCaulobacter_crescentus.fasta:49901-49950	49901	49950	CC_0048	overlapping	0	64	0.00163645
ChrCaulobacter_crescentus.fasta:49951-50000	49951	50000	CC_0048	overlapping	0	86	0.00219898
ChrCaulobacter_crescentus.fasta:50001-50050	50001	50050	CC_0048	overlapping	0	85	0.00217341
ChrCaulobacter_crescentus.fasta:50051-50100	50051	50100	CC_0048	downstream	20	79	0.00202
ChrCaulobacter_crescentus.fasta:50101-50150	50101	50150	trmB	overlapping	0	83	0.00212227
ChrCaulobacter_crescentus.fasta:50151-50200	50151	50200	trmB	overlapping	0	69	0.0017643
ChrCaulobacter_crescentus.fasta:50201-50250	50201	50250	trmB	overlapping	0	72	0.00184101
ChrCaulobacter_crescentus.fasta:50251-50300	50251	50300	trmB	overlapping	0	80	0.00204556
ChrCaulobacter_crescentus.fasta:50301-50350	50301	50350	trmB	overlapping	0	80	0.00204556
ChrCaulobacter_crescentus.fasta:50351-50400	50351	50400	trmB	overlapping	0	103	0.00263366
ChrCaulobacter_crescentus.fasta:50401-50450	50401	50450	trmB	overlapping	0	98	0.00250582
ChrCaulobacter_crescentus.fasta:50451-50500	50451	50500	trmB	overlapping	0	86	0.00219898
ChrCaulobacter_crescentus.fasta:50501-50550	50501	50550	trmB	overlapping	0	81	0.00207113
ChrCaulobacter_crescentus.fasta:50551-50600	50551	50600	trmB	overlapping	0	78	0.00199443
ChrCaulobacter_crescentus.fasta:50601-50650	50601	50650	trmB	overlapping	0	80	0.00204556
ChrCaulobacter_crescentus.fasta:50651-50700	50651	50700	trmB	overlapping	0	89	0.00227569
ChrCaulobacter_crescentus.fasta:50701-50750	50701	50750	trmB	overlapping	0	89	0.00227569
ChrCaulobacter_crescentus.fasta:50751-50800	50751	50800	trmB	overlapping	0	90	0.00230126
ChrCaulobacter_crescentus.fasta:50801-50850	50801	50850	trmB	overlapping	0	82	0.0020967
ChrCaulobacter_crescentus.fasta:50851-50900	50851	50900	metK	upstream	2	83	0.00212227
ChrCaulobacter_crescentus.fasta:50901-50950	50901	50950	metK	overlapping	0	114	0.00291493
ChrCaulobacter_crescentus.fasta:50951-51000	50951	51000	metK	overlapping	0	111	0.00283822
ChrCaulobacter_crescentus.fasta:51001-51050	51001	51050	metK	overlapping	0	98	0.00250582
ChrCaulobacter_crescentus.fasta:51051-51100	51051	51100	metK	overlapping	0	95	0.00242911
ChrCaulobacter_crescentus.fasta:51101-51150	51101	51150	metK	overlapping	0	108	0.00276151
ChrCaulobacter_crescentus.fasta:51151-51200	51151	51200	metK	overlapping	0	86	0.00219898
ChrCaulobacter_crescentus.fasta:51201-51250	51201	51250	metK	overlapping	0	73	0.00186658
ChrCaulobacter_crescentus.fasta:51251-51300	51251	51300	metK	overlapping	0	63	0.00161088
ChrCaulobacter_crescentus.fasta:51301-51350	51301	51350	metK	overlapping	0	57	0.00145747
ChrCaulobacter_crescentus.fasta:51351-51400	51351	51400	metK	overlapping	0	57	0.00145747
ChrCaulobacter_crescentus.fasta:51401-51450	51401	51450	metK	overlapping	0	83	0.00212227
ChrCaulobacter_crescentus.fasta:51451-51500	51451	51500	metK	overlapping	0	80	0.00204556
ChrCaulobacter_crescentus.fasta:51501-51550	51501	51550	metK	overlapping	0	91	0.00232683
ChrCaulobacter_crescentus.fasta:51551-51600	51551	51600	metK	overlapping	0	93	0.00237797
ChrCaulobacter_crescentus.fasta:51601-51650	51601	51650	metK	overlapping	0	90	0.00230126
ChrCaulobacter_crescentus.fasta:51651-51700	51651	51700	metK	overlapping	0	86	0.00219898
ChrCaulobacter_crescentus.fasta:51701-51750	51701	51750	metK	overlapping	0	92	0.0023524
ChrCaulobacter_crescentus.fasta:51751-51800	51751	51800	metK	overlapping	0	96	0.00245468
ChrCaulobacter_crescentus.fasta:51801-51850	51801	51850	metK	overlapping	0	85	0.00217341
ChrCaulobacter_crescentus.fasta:51851-51900	51851	51900	metK	overlapping	0	104	0.00265923
ChrCaulobacter_crescentus.fasta:51901-51950	51901	51950	metK	overlapping	0	110	0.00281265
ChrCaulobacter_crescentus.fasta:51951-52000	51951	52000	metK	overlapping	0	87	0.00222455
ChrCaulobacter_crescentus.fasta:52001-52050	52001	52050	metK	overlapping	0	94	0.00240354
ChrCaulobacter_crescentus.fasta:52051-52100	52051	52100	metK	overlapping	0	113	0.00288936
ChrCaulobacter_crescentus.fasta:52101-52150	52101	52150	metK	overlapping	0	95	0.00242911
ChrCaulobacter_crescentus.fasta:52151-52200	52151	52200	metK	downstream	26	75	0.00191772
ChrCaulobacter_crescentus.fasta:52201-52250	52201	52250	hipB	overlapping	0	78	0.00199443
ChrCaulobacter_crescentus.fasta:52251-52300	52251	52300	hipB	overlapping	0	66	0.00168759
ChrCaulobacter_crescentus.fasta:52301-52350	52301	52350	hipB	overlapping	0	65	0.00166202
ChrCaulobacter_crescentus.fasta:52351-52400	52351	52400	hipB	overlapping	0	66	0.00168759
ChrCaulobacter_crescentus.fasta:52401-52450	52401	52450	hipB	overlapping	0	69	0.0017643
ChrCaulobacter_crescentus.fasta:52451-52500	52451	52500	hipB	overlapping	0	57	0.00145747
ChrCaulobacter_crescentus.fasta:52501-52550	52501	52550	hipB	overlapping	0	71	0.00181544
ChrCaulobacter_crescentus.fasta:52551-52600	52551	52600	hipB	overlapping	0	79	0.00202
ChrCaulobacter_crescentus.fasta:52601-52650	52601	52650	hipB	overlapping	0	95	0.00242911
ChrCaulobacter_crescentus.fasta:52651-52700	52651	52700	hipB	overlapping	0	155	0.00396328
ChrCaulobacter_crescentus.fasta:52701-52750	52701	52750	CC_0052	overlapping	0	166	0.00424455
ChrCaulobacter_crescentus.fasta:52751-52800	52751	52800	CC_0052	overlapping	0	151	0.003861
ChrCaulobacter_crescentus.fasta:52801-52850	52801	52850	CC_0052	overlapping	0	152	0.00388657
ChrCaulobacter_crescentus.fasta:52851-52900	52851	52900	CC_0052	overlapping	0	137	0.00350303
ChrCaulobacter_crescentus.fasta:52901-52950	52901	52950	CC_0052	overlapping	0	133	0.00340075
ChrCaulobacter_crescentus.fasta:52951-53000	52951	53000	CC_0052	overlapping	0	115	0.0029405
ChrCaulobacter_crescentus.fasta:53001-53050	53001	53050	CC_0052	overlapping	0	102	0.0026081
ChrCaulobacter_crescentus.fasta:53051-53100	53051	53100	CC_0052	overlapping	0	74	0.00189215
ChrCaulobacter_crescentus.fasta:53101-53150	53101	53150	CC_0052	overlapping	0	57	0.00145747
ChrCaulobacter_crescentus.fasta:53151-53200	53151	53200	CC_0052	overlapping	0	46	0.0011762
ChrCaulobacter_crescentus.fasta:53201-53250	53201	53250	CC_0052	overlapping	0	56	0.0014319
ChrCaulobacter_crescentus.fasta:53251-53300	53251	53300	CC_0052	overlapping	0	79	0.00202
ChrCaulobacter_crescentus.fasta:53301-53350	53301	53350	CC_0052	overlapping	0	78	0.00199443
ChrCaulobacter_crescentus.fasta:53351-53400	53351	53400	CC_0052	overlapping	0	64	0.00163645
ChrCaulobacter_crescentus.fasta:53401-53450	53401	53450	CC_0052	overlapping	0	68	0.00173873
ChrCaulobacter_crescentus.fasta:53451-53500	53451	53500	CC_0052	overlapping	0	75	0.00191772
ChrCaulobacter_crescentus.fasta:53501-53550	53501	53550	CC_0052	overlapping	0	78	0.00199443
ChrCaulobacter_crescentus.fasta:53551-53600	53551	53600	CC_0052	overlapping	0	73	0.00186658
ChrCaulobacter_crescentus.fasta:53601-53650	53601	53650	CC_0052	overlapping	0	95	0.00242911
ChrCaulobacter_crescentus.fasta:53651-53700	53651	53700	CC_0052	overlapping	0	76	0.00194329
ChrCaulobacter_crescentus.fasta:53701-53750	53701	53750	CC_0052	overlapping	0	56	0.0014319
ChrCaulobacter_crescentus.fasta:53751-53800	53751	53800	CC_0052	overlapping	0	79	0.00202
ChrCaulobacter_crescentus.fasta:53801-53850	53801	53850	CC_0052	overlapping	0	80	0.00204556
ChrCaulobacter_crescentus.fasta:53851-53900	53851	53900	CC_0052	overlapping	0	91	0.00232683
ChrCaulobacter_crescentus.fasta:53901-53950	53901	53950	CC_0052	overlapping	0	81	0.00207113
ChrCaulobacter_crescentus.fasta:53951-54000	53951	54000	CC_0052	overlapping	0	63	0.00161088
ChrCaulobacter_crescentus.fasta:54001-54050	54001	54050	CC_0052	overlapping	0	70	0.00178987
ChrCaulobacter_crescentus.fasta:54051-54100	54051	54100	CC_0052	overlapping	0	72	0.00184101
ChrCaulobacter_crescentus.fasta:54101-54150	54101	54150	CC_0052	overlapping	0	75	0.00191772
ChrCaulobacter_crescentus.fasta:54151-54200	54151	54200	CC_0052	overlapping	0	83	0.00212227
ChrCaulobacter_crescentus.fasta:54201-54250	54201	54250	CC_0052	overlapping	0	71	0.00181544
ChrCaulobacter_crescentus.fasta:54251-54300	54251	54300	CC_0052	overlapping	0	75	0.00191772
ChrCaulobacter_crescentus.fasta:54301-54350	54301	54350	corC	overlapping	0	80	0.00204556
ChrCaulobacter_crescentus.fasta:54351-54400	54351	54400	corC	overlapping	0	90	0.00230126
ChrCaulobacter_crescentus.fasta:54401-54450	54401	54450	corC	overlapping	0	90	0.00230126
ChrCaulobacter_crescentus.fasta:54451-54500	54451	54500	corC	overlapping	0	94	0.00240354
ChrCaulobacter_crescentus.fasta:54501-54550	54501	54550	corC	overlapping	0	93	0.00237797
ChrCaulobacter_crescentus.fasta:54551-54600	54551	54600	corC	overlapping	0	85	0.00217341
ChrCaulobacter_crescentus.fasta:54601-54650	54601	54650	corC	overlapping	0	93	0.00237797
ChrCaulobacter_crescentus.fasta:54651-54700	54651	54700	corC	overlapping	0	96	0.00245468
ChrCaulobacter_crescentus.fasta:54701-54750	54701	54750	corC	overlapping	0	102	0.0026081
ChrCaulobacter_crescentus.fasta:54751-54800	54751	54800	corC	overlapping	0	86	0.00219898
ChrCaulobacter_crescentus.fasta:54801-54850	54801	54850	corC	overlapping	0	91	0.00232683
ChrCaulobacter_crescentus.fasta:54851-54900	54851	54900	corC	overlapping	0	113	0.00288936
ChrCaulobacter_crescentus.fasta:54901-54950	54901	54950	corC	overlapping	0	102	0.0026081
ChrCaulobacter_crescentus.fasta:54951-55000	54951	55000	corC	overlapping	0	92	0.0023524
ChrCaulobacter_crescentus.fasta:55001-55050	55001	55050	corC	overlapping	0	97	0.00248025
ChrCaulobacter_crescentus.fasta:55051-55100	55051	55100	corC	overlapping	0	57	0.00145747
ChrCaulobacter_crescentus.fasta:55101-55150	55101	55150	corC	overlapping	0	33	0.000843796
ChrCaulobacter_crescentus.fasta:55151-55200	55151	55200	corC	overlapping	0	63	0.00161088
ChrCaulobacter_crescentus.fasta:55201-55250	55201	55250	corC	overlapping	0	71	0.00181544
ChrCaulobacter_crescentus.fasta:55251-55300	55251	55300	CC_0054	overlapping	0	85	0.00217341
ChrCaulobacter_crescentus.fasta:55301-55350	55301	55350	CC_0054	overlapping	0	107	0.00273594
ChrCaulobacter_crescentus.fasta:55351-55400	55351	55400	CC_0054	overlapping	0	101	0.00258253
ChrCaulobacter_crescentus.fasta:55401-55450	55401	55450	CC_0054	overlapping	0	103	0.00263366
ChrCaulobacter_crescentus.fasta:55451-55500	55451	55500	CC_0054	overlapping	0	123	0.00314506
ChrCaulobacter_crescentus.fasta:55501-55550	55501	55550	CC_0054	overlapping	0	118	0.00301721
ChrCaulobacter_crescentus.fasta:55551-55600	55551	55600	CC_0054	overlapping	0	114	0.00291493
ChrCaulobacter_crescentus.fasta:55601-55650	55601	55650	CC_0054	overlapping	0	99	0.00253139
ChrCaulobacter_crescentus.fasta:55651-55700	55651	55700	CC_0054	overlapping	0	111	0.00283822
ChrCaulobacter_crescentus.fasta:55701-55750	55701	55750	CC_0054	overlapping	0	117	0.00299164
ChrCaulobacter_crescentus.fasta:55751-55800	55751	55800	phoH	overlapping	0	90	0.00230126
ChrCaulobacter_crescentus.fasta:55801-55850	55801	55850	phoH	overlapping	0	93	0.00237797
ChrCaulobacter_crescentus.fasta:55851-55900	55851	55900	phoH	overlapping	0	99	0.00253139
ChrCaulobacter_crescentus.fasta:55901-55950	55901	55950	phoH	overlapping	0	115	0.0029405
ChrCaulobacter_crescentus.fasta:55951-56000	55951	56000	phoH	overlapping	0	112	0.00286379
ChrCaulobacter_crescentus.fasta:56001-56050	56001	56050	phoH	overlapping	0	80	0.00204556
ChrCaulobacter_crescentus.fasta:56051-56100	56051	56100	phoH	overlapping	0	91	0.00232683
ChrCaulobacter_crescentus.fasta:56101-56150	56101	56150	phoH	overlapping	0	99	0.00253139
ChrCaulobacter_crescentus.fasta:56151-56200	56151	56200	phoH	overlapping	0	70	0.00178987
ChrCaulobacter_crescentus.fasta:56201-56250	56201	56250	phoH	overlapping	0	82	0.0020967
ChrCaulobacter_crescentus.fasta:56251-56300	56251	56300	phoH	overlapping	0	103	0.00263366
ChrCaulobacter_crescentus.fasta:56301-56350	56301	56350	phoH	overlapping	0	99	0.00253139
ChrCaulobacter_crescentus.fasta:56351-56400	56351	56400	phoH	overlapping	0	93	0.00237797
ChrCaulobacter_crescentus.fasta:56401-56450	56401	56450	phoH	overlapping	0	86	0.00219898
ChrCaulobacter_crescentus.fasta:56451-56500	56451	56500	phoH	overlapping	0	89	0.00227569
ChrCaulobacter_crescentus.fasta:56501-56550	56501	56550	phoH	overlapping	0	71	0.00181544
ChrCaulobacter_crescentus.fasta:56551-56600	56551	56600	phoH	overlapping	0	65	0.00166202
ChrCaulobacter_crescentus.fasta:56601-56650	56601	56650	phoH	overlapping	0	61	0.00155974
ChrCaulobacter_crescentus.fasta:56651-56700	56651	56700	phoH	overlapping	0	55	0.00140633
ChrCaulobacter_crescentus.fasta:56701-56750	56701	56750	CC_0056	overlapping	0	72	0.00184101
ChrCaulobacter_crescentus.fasta:56751-56800	56751	56800	CC_0056	overlapping	0	78	0.00199443
ChrCaulobacter_crescentus.fasta:56801-56850	56801	56850	CC_0056	overlapping	0	84	0.00214784
ChrCaulobacter_crescentus.fasta:56851-56900	56851	56900	CC_0056	overlapping	0	101	0.00258253
ChrCaulobacter_crescentus.fasta:56901-56950	56901	56950	CC_0056	overlapping	0	93	0.00237797
ChrCaulobacter_crescentus.fasta:56951-57000	56951	57000	CC_0056	overlapping	0	94	0.00240354
ChrCaulobacter_crescentus.fasta:57001-57050	57001	57050	CC_0056	overlapping	0	79	0.00202
ChrCaulobacter_crescentus.fasta:57051-57100	57051	57100	CC_0056	overlapping	0	85	0.00217341
ChrCaulobacter_crescentus.fasta:57101-57150	57101	57150	CC_0056	overlapping	0	107	0.00273594
ChrCaulobacter_crescentus.fasta:57151-57200	57151	57200	CC_0056	overlapping	0	112	0.00286379
ChrCaulobacter_crescentus.fasta:57201-57250	57201	57250	CC_0056	overlapping	0	85	0.00217341
ChrCaulobacter_crescentus.fasta:57251-57300	57251	57300	CC_0056	overlapping	0	77	0.00196886
ChrCaulobacter_crescentus.fasta:57301-57350	57301	57350	CC_0056	overlapping	0	98	0.00250582
ChrCaulobacter_crescentus.fasta:57351-57400	57351	57400	CC_0056	overlapping	0	108	0.00276151
ChrCaulobacter_crescentus.fasta:57401-57450	57401	57450	CC_0056	overlapping	0	116	0.00296607
ChrCaulobacter_crescentus.fasta:57451-57500	57451	57500	CC_0056	overlapping	0	107	0.00273594
ChrCaulobacter_crescentus.fasta:57501-57550	57501	57550	CC_0056	overlapping	0	124	0.00317063
ChrCaulobacter_crescentus.fasta:57551-57600	57551	57600	CC_0056	overlapping	0	104	0.00265923
ChrCaulobacter_crescentus.fasta:57601-57650	57601	57650	CC_0056	overlapping	0	106	0.00271037
ChrCaulobacter_crescentus.fasta:57651-57700	57651	57700	CC_0056	overlapping	0	116	0.00296607
ChrCaulobacter_crescentus.fasta:57701-57750	57701	57750	CC_0056	overlapping	0	116	0.00296607
ChrCaulobacter_crescentus.fasta:57751-57800	57751	57800	CC_0056	overlapping	0	109	0.00278708
ChrCaulobacter_crescentus.fasta:57801-57850	57801	57850	CC_0056	overlapping	0	90	0.00230126
ChrCaulobacter_crescentus.fasta:57851-57900	57851	57900	CC_0056	overlapping	0	97	0.00248025
ChrCaulobacter_crescentus.fasta:57901-57950	57901	57950	CC_0056	overlapping	0	155	0.00396328
ChrCaulobacter_crescentus.fasta:57951-58000	57951	58000	CC_0056	overlapping	0	196	0.00501163
ChrCaulobacter_crescentus.fasta:58001-58050	58001	58050	CC_0056	overlapping	0	220	0.0056253
ChrCaulobacter_crescentus.fasta:58051-58100	58051	58100	CC_0056	downstream	40	275	0.00703163
ChrCaulobacter_crescentus.fasta:58101-58150	58101	58150	CC_0057	upstream	51	227	0.00580429
ChrCaulobacter_crescentus.fasta:58151-58200	58151	58200	CC_0057	upstream	1	268	0.00685264
ChrCaulobacter_crescentus.fasta:58201-58250	58201	58250	CC_0057	overlapping	0	304	0.00777315
ChrCaulobacter_crescentus.fasta:58251-58300	58251	58300	CC_0057	overlapping	0	228	0.00582986
ChrCaulobacter_crescentus.fasta:58301-58350	58301	58350	CC_0057	overlapping	0	219	0.00559973
ChrCaulobacter_crescentus.fasta:58351-58400	58351	58400	CC_0057	overlapping	0	167	0.00427012
ChrCaulobacter_crescentus.fasta:58401-58450	58401	58450	CC_0057	overlapping	0	150	0.00383543
ChrCaulobacter_crescentus.fasta:58451-58500	58451	58500	CC_0057	overlapping	0	137	0.00350303
ChrCaulobacter_crescentus.fasta:58501-58550	58501	58550	CC_0057	overlapping	0	127	0.00324733
ChrCaulobacter_crescentus.fasta:58551-58600	58551	58600	CC_0057	overlapping	0	113	0.00288936
ChrCaulobacter_crescentus.fasta:58601-58650	58601	58650	CC_0057	overlapping	0	85	0.00217341
ChrCaulobacter_crescentus.fasta:58651-58700	58651	58700	CC_0058	overlapping	0	76	0.00194329
ChrCaulobacter_crescentus.fasta:58701-58750	58701	58750	CC_0058	overlapping	0	67	0.00171316
ChrCaulobacter_crescentus.fasta:58751-58800	58751	58800	CC_0058	overlapping	0	55	0.00140633
ChrCaulobacter_crescentus.fasta:58801-58850	58801	58850	CC_0058	overlapping	0	48	0.00122734
ChrCaulobacter_crescentus.fasta:58851-58900	58851	58900	CC_0058	overlapping	0	59	0.0015086
ChrCaulobacter_crescentus.fasta:58901-58950	58901	58950	CC_0058	overlapping	0	78	0.00199443
ChrCaulobacter_crescentus.fasta:58951-59000	58951	59000	CC_0058	overlapping	0	61	0.00155974
ChrCaulobacter_crescentus.fasta:59001-59050	59001	59050	CC_0058	overlapping	0	75	0.00191772
ChrCaulobacter_crescentus.fasta:59051-59100	59051	59100	CC_0058	overlapping	0	85	0.00217341
ChrCaulobacter_crescentus.fasta:59101-59150	59101	59150	CC_0058	overlapping	0	95	0.00242911
ChrCaulobacter_crescentus.fasta:59151-59200	59151	59200	CC_0059	overlapping	0	65	0.00166202
ChrCaulobacter_crescentus.fasta:59201-59250	59201	59250	CC_0059	overlapping	0	66	0.00168759
ChrCaulobacter_crescentus.fasta:59251-59300	59251	59300	CC_0059	overlapping	0	68	0.00173873
ChrCaulobacter_crescentus.fasta:59301-59350	59301	59350	CC_0059	overlapping	0	78	0.00199443
ChrCaulobacter_crescentus.fasta:59351-59400	59351	59400	CC_0059	overlapping	0	77	0.00196886
ChrCaulobacter_crescentus.fasta:59401-59450	59401	59450	CC_0059	overlapping	0	68	0.00173873
ChrCaulobacter_crescentus.fasta:59451-59500	59451	59500	CC_0059	overlapping	0	61	0.00155974
ChrCaulobacter_crescentus.fasta:59501-59550	59501	59550	CC_0059	overlapping	0	68	0.00173873
ChrCaulobacter_crescentus.fasta:59551-59600	59551	59600	CC_0059	overlapping	0	71	0.00181544
ChrCaulobacter_crescentus.fasta:59601-59650	59601	59650	CC_0059	overlapping	0	73	0.00186658
ChrCaulobacter_crescentus.fasta:59651-59700	59651	59700	CC_0059	overlapping	0	89	0.00227569
ChrCaulobacter_crescentus.fasta:59701-59750	59701	59750	CC_0059	overlapping	0	89	0.00227569
ChrCaulobacter_crescentus.fasta:59751-59800	59751	59800	CC_0060	overlapping	0	98	0.00250582
ChrCaulobacter_crescentus.fasta:59801-59850	59801	59850	CC_0060	overlapping	0	97	0.00248025
ChrCaulobacter_crescentus.fasta:59851-59900	59851	59900	CC_0060	overlapping	0	111	0.00283822
ChrCaulobacter_crescentus.fasta:59901-59950	59901	59950	CC_0060	overlapping	0	99	0.00253139
ChrCaulobacter_crescentus.fasta:59951-60000	59951	60000	CC_0060	overlapping	0	110	0.00281265
ChrCaulobacter_crescentus.fasta:60001-60050	60001	60050	CC_0060	overlapping	0	113	0.00288936
ChrCaulobacter_crescentus.fasta:60051-60100	60051	60100	CC_0060	overlapping	0	100	0.00255696
ChrCaulobacter_crescentus.fasta:60101-60150	60101	60150	CC_0060	overlapping	0	121	0.00309392
ChrCaulobacter_crescentus.fasta:60151-60200	60151	60200	CC_0060	overlapping	0	119	0.00304278
ChrCaulobacter_crescentus.fasta:60201-60250	60201	60250	CC_0060	overlapping	0	111	0.00283822
ChrCaulobacter_crescentus.fasta:60251-60300	60251	60300	CC_0060	overlapping	0	89	0.00227569
ChrCaulobacter_crescentus.fasta:60301-60350	60301	60350	CC_0060	overlapping	0	72	0.00184101
ChrCaulobacter_crescentus.fasta:60351-60400	60351	60400	CC_0060	overlapping	0	56	0.0014319
ChrCaulobacter_crescentus.fasta:60401-60450	60401	60450	CC_0060	downstream	15	60	0.00153417
ChrCaulobacter_crescentus.fasta:60451-60500	60451	60500	CC_0061	upstream	34	59	0.0015086
ChrCaulobacter_crescentus.fasta:60501-60550	60501	60550	CC_0061	overlapping	0	56	0.0014319
ChrCaulobacter_crescentus.fasta:60551-60600	60551	60600	CC_0061	overlapping	0	79	0.00202
ChrCaulobacter_crescentus.fasta:60601-60650	60601	60650	CC_0061	overlapping	0	82	0.0020967
ChrCaulobacter_crescentus.fasta:60651-60700	60651	60700	CC_0061	overlapping	0	88	0.00225012
ChrCaulobacter_crescentus.fasta:60701-60750	60701	60750	CC_0061	overlapping	0	91	0.00232683
ChrCaulobacter_crescentus.fasta:60751-60800	60751	60800	CC_0061	overlapping	0	94	0.00240354
ChrCaulobacter_crescentus.fasta:60801-60850	60801	60850	CC_0061	overlapping	0	104	0.00265923
ChrCaulobacter_crescentus.fasta:60851-60900	60851	60900	CC_0061	overlapping	0	79	0.00202
ChrCaulobacter_crescentus.fasta:60901-60950	60901	60950	CC_0061	overlapping	0	62	0.00158531
ChrCaulobacter_crescentus.fasta:60951-61000	60951	61000	CC_0061	overlapping	0	68	0.00173873
ChrCaulobacter_crescentus.fasta:61001-61050	61001	61050	CC_0061	overlapping	0	85	0.00217341
ChrCaulobacter_crescentus.fasta:61051-61100	61051	61100	CC_0061	overlapping	0	74	0.00189215
ChrCaulobacter_crescentus.fasta:61101-61150	61101	61150	CC_0061	overlapping	0	84	0.00214784
ChrCaulobacter_crescentus.fasta:61151-61200	61151	61200	CC_0062	overlapping	0	99	0.00253139
ChrCaulobacter_crescentus.fasta:61201-61250	61201	61250	CC_0062	overlapping	0	103	0.00263366
ChrCaulobacter_crescentus.fasta:61251-61300	61251	61300	CC_0062	overlapping	0	104	0.00265923
ChrCaulobacter_crescentus.fasta:61301-61350	61301	61350	CC_0062	overlapping	0	112	0.00286379
ChrCaulobacter_crescentus.fasta:61351-61400	61351	61400	CC_0062	overlapping	0	101	0.00258253
ChrCaulobacter_crescentus.fasta:61401-61450	61401	61450	CC_0062	overlapping	0	104	0.00265923
ChrCaulobacter_crescentus.fasta:61451-61500	61451	61500	CC_0062	overlapping	0	86	0.00219898
ChrCaulobacter_crescentus.fasta:61501-61550	61501	61550	CC_0062	overlapping	0	96	0.00245468
ChrCaulobacter_crescentus.fasta:61551-61600	61551	61600	CC_0062	overlapping	0	107	0.00273594
ChrCaulobacter_crescentus.fasta:61601-61650	61601	61650	CC_0062	overlapping	0	104	0.00265923
ChrCaulobacter_crescentus.fasta:61651-61700	61651	61700	CC_0062	overlapping	0	79	0.00202
ChrCaulobacter_crescentus.fasta:61701-61750	61701	61750	CC_0062	overlapping	0	82	0.0020967
ChrCaulobacter_crescentus.fasta:61751-61800	61751	61800	CC_0062	overlapping	0	66	0.00168759
ChrCaulobacter_crescentus.fasta:61801-61850	61801	61850	CC_0063	overlapping	0	70	0.00178987
ChrCaulobacter_crescentus.fasta:61851-61900	61851	61900	CC_0063	overlapping	0	72	0.00184101
ChrCaulobacter_crescentus.fasta:61901-61950	61901	61950	CC_0063	overlapping	0	86	0.00219898
ChrCaulobacter_crescentus.fasta:61951-62000	61951	62000	CC_0063	overlapping	0	111	0.00283822
ChrCaulobacter_crescentus.fasta:62001-62050	62001	62050	CC_0063	overlapping	0	95	0.00242911
ChrCaulobacter_crescentus.fasta:62051-62100	62051	62100	CC_0063	overlapping	0	99	0.00253139
ChrCaulobacter_crescentus.fasta:62101-62150	62101	62150	CC_0063	overlapping	0	116	0.00296607
ChrCaulobacter_crescentus.fasta:62151-62200	62151	62200	CC_0063	overlapping	0	113	0.00288936
ChrCaulobacter_crescentus.fasta:62201-62250	62201	62250	CC_0063	overlapping	0	122	0.00311949
ChrCaulobacter_crescentus.fasta:62251-62300	62251	62300	CC_0063	overlapping	0	104	0.00265923
ChrCaulobacter_crescentus.fasta:62301-62350	62301	62350	CC_0063	overlapping	0	97	0.00248025
ChrCaulobacter_crescentus.fasta:62351-62400	62351	62400	CC_0063	overlapping	0	103	0.00263366
ChrCaulobacter_crescentus.fasta:62401-62450	62401	62450	CC_0063	overlapping	0	107	0.00273594
ChrCaulobacter_crescentus.fasta:62451-62500	62451	62500	CC_0063	overlapping	0	70	0.00178987
ChrCaulobacter_crescentus.fasta:62501-62550	62501	62550	CC_0063	overlapping	0	81	0.00207113
ChrCaulobacter_crescentus.fasta:62551-62600	62551	62600	CC_0063	overlapping	0	108	0.00276151
ChrCaulobacter_crescentus.fasta:62601-62650	62601	62650	CC_0063	overlapping	0	112	0.00286379
ChrCaulobacter_crescentus.fasta:62651-62700	62651	62700	CC_0063	overlapping	0	101	0.00258253
ChrCaulobacter_crescentus.fasta:62701-62750	62701	62750	CC_0063	overlapping	0	102	0.0026081
ChrCaulobacter_crescentus.fasta:62751-62800	62751	62800	CC_0063	overlapping	0	110	0.00281265
ChrCaulobacter_crescentus.fasta:62801-62850	62801	62850	CC_0063	overlapping	0	103	0.00263366
ChrCaulobacter_crescentus.fasta:62851-62900	62851	62900	CC_0063	overlapping	0	113	0.00288936
ChrCaulobacter_crescentus.fasta:62901-62950	62901	62950	CC_0063	overlapping	0	109	0.00278708
ChrCaulobacter_crescentus.fasta:62951-63000	62951	63000	CC_0063	overlapping	0	101	0.00258253
ChrCaulobacter_crescentus.fasta:63001-63050	63001	63050	CC_0063	overlapping	0	125	0.0031962
ChrCaulobacter_crescentus.fasta:63051-63100	63051	63100	CC_0063	overlapping	0	165	0.00421898
ChrCaulobacter_crescentus.fasta:63101-63150	63101	63150	CC_0063	overlapping	0	159	0.00406556
ChrCaulobacter_crescentus.fasta:63151-63200	63151	63200	CC_0063	overlapping	0	153	0.00391214
ChrCaulobacter_crescentus.fasta:63201-63250	63201	63250	CC_0063	upstream	48	103	0.00263366
ChrCaulobacter_crescentus.fasta:63251-63300	63251	63300	trpS	upstream	27	141	0.00360531
ChrCaulobacter_crescentus.fasta:63301-63350	63301	63350	trpS	overlapping	0	158	0.00403999
ChrCaulobacter_crescentus.fasta:63351-63400	63351	63400	trpS	overlapping	0	138	0.0035286
ChrCaulobacter_crescentus.fasta:63401-63450	63401	63450	trpS	overlapping	0	102	0.0026081
ChrCaulobacter_crescentus.fasta:63451-63500	63451	63500	trpS	overlapping	0	86	0.00219898
ChrCaulobacter_crescentus.fasta:63501-63550	63501	63550	trpS	overlapping	0	77	0.00196886
ChrCaulobacter_crescentus.fasta:63551-63600	63551	63600	trpS	overlapping	0	74	0.00189215
ChrCaulobacter_crescentus.fasta:63601-63650	63601	63650	trpS	overlapping	0	71	0.00181544
ChrCaulobacter_crescentus.fasta:63651-63700	63651	63700	trpS	overlapping	0	74	0.00189215
ChrCaulobacter_crescentus.fasta:63701-63750	63701	63750	trpS	overlapping	0	75	0.00191772
ChrCaulobacter_crescentus.fasta:63751-63800	63751	63800	trpS	overlapping	0	71	0.00181544
ChrCaulobacter_crescentus.fasta:63801-63850	63801	63850	trpS	overlapping	0	73	0.00186658
ChrCaulobacter_crescentus.fasta:63851-63900	63851	63900	trpS	overlapping	0	79	0.00202
ChrCaulobacter_crescentus.fasta:63901-63950	63901	63950	trpS	overlapping	0	82	0.0020967
ChrCaulobacter_crescentus.fasta:63951-64000	63951	64000	trpS	overlapping	0	95	0.00242911
ChrCaulobacter_crescentus.fasta:64001-64050	64001	64050	trpS	overlapping	0	76	0.00194329
ChrCaulobacter_crescentus.fasta:64051-64100	64051	64100	trpS	overlapping	0	70	0.00178987
ChrCaulobacter_crescentus.fasta:64101-64150	64101	64150	trpS	overlapping	0	91	0.00232683
ChrCaulobacter_crescentus.fasta:64151-64200	64151	64200	trpS	overlapping	0	97	0.00248025
ChrCaulobacter_crescentus.fasta:64201-64250	64201	64250	trpS	overlapping	0	92	0.0023524
ChrCaulobacter_crescentus.fasta:64251-64300	64251	64300	trpS	overlapping	0	72	0.00184101
ChrCaulobacter_crescentus.fasta:64301-64350	64301	64350	trpS	overlapping	0	87	0.00222455
ChrCaulobacter_crescentus.fasta:64351-64400	64351	64400	trpS	overlapping	0	101	0.00258253
ChrCaulobacter_crescentus.fasta:64401-64450	64401	64450	trpS	downstream	40	87	0.00222455
ChrCaulobacter_crescentus.fasta:64451-64500	64451	64500	mviN	upstream	29	95	0.00242911
ChrCaulobacter_crescentus.fasta:64501-64550	64501	64550	mviN	overlapping	0	84	0.00214784
ChrCaulobacter_crescentus.fasta:64551-64600	64551	64600	mviN	overlapping	0	74	0.00189215
ChrCaulobacter_crescentus.fasta:64601-64650	64601	64650	mviN	overlapping	0	79	0.00202
ChrCaulobacter_crescentus.fasta:64651-64700	64651	64700	mviN	overlapping	0	83	0.00212227
ChrCaulobacter_crescentus.fasta:64701-64750	64701	64750	mviN	overlapping	0	80	0.00204556
ChrCaulobacter_crescentus.fasta:64751-64800	64751	64800	mviN	overlapping	0	95	0.00242911
ChrCaulobacter_crescentus.fasta:64801-64850	64801	64850	mviN	overlapping	0	78	0.00199443
ChrCaulobacter_crescentus.fasta:64851-64900	64851	64900	mviN	overlapping	0	81	0.00207113
ChrCaulobacter_crescentus.fasta:64901-64950	64901	64950	mviN	overlapping	0	91	0.00232683
ChrCaulobacter_crescentus.fasta:64951-65000	64951	65000	mviN	overlapping	0	81	0.00207113
ChrCaulobacter_crescentus.fasta:65001-65050	65001	65050	mviN	overlapping	0	82	0.0020967
ChrCaulobacter_crescentus.fasta:65051-65100	65051	65100	mviN	overlapping	0	106	0.00271037
ChrCaulobacter_crescentus.fasta:65101-65150	65101	65150	mviN	overlapping	0	129	0.00329847
ChrCaulobacter_crescentus.fasta:65151-65200	65151	65200	mviN	overlapping	0	115	0.0029405
ChrCaulobacter_crescentus.fasta:65201-65250	65201	65250	mviN	overlapping	0	86	0.00219898
ChrCaulobacter_crescentus.fasta:65251-65300	65251	65300	mviN	overlapping	0	84	0.00214784
ChrCaulobacter_crescentus.fasta:65301-65350	65301	65350	mviN	overlapping	0	85	0.00217341
ChrCaulobacter_crescentus.fasta:65351-65400	65351	65400	mviN	overlapping	0	74	0.00189215
ChrCaulobacter_crescentus.fasta:65401-65450	65401	65450	mviN	overlapping	0	78	0.00199443
ChrCaulobacter_crescentus.fasta:65451-65500	65451	65500	mviN	overlapping	0	69	0.0017643
ChrCaulobacter_crescentus.fasta:65501-65550	65501	65550	mviN	overlapping	0	99	0.00253139
ChrCaulobacter_crescentus.fasta:65551-65600	65551	65600	mviN	overlapping	0	105	0.0026848
ChrCaulobacter_crescentus.fasta:65601-65650	65601	65650	mviN	overlapping	0	86	0.00219898
ChrCaulobacter_crescentus.fasta:65651-65700	65651	65700	mviN	overlapping	0	103	0.00263366
ChrCaulobacter_crescentus.fasta:65701-65750	65701	65750	mviN	overlapping	0	101	0.00258253
ChrCaulobacter_crescentus.fasta:65751-65800	65751	65800	mviN	overlapping	0	95	0.00242911
ChrCaulobacter_crescentus.fasta:65801-65850	65801	65850	mviN	overlapping	0	83	0.00212227
ChrCaulobacter_crescentus.fasta:65851-65900	65851	65900	mviN	overlapping	0	85	0.00217341
ChrCaulobacter_crescentus.fasta:65901-65950	65901	65950	mviN	overlapping	0	86	0.00219898
ChrCaulobacter_crescentus.fasta:65951-66000	65951	66000	mviN	overlapping	0	68	0.00173873
ChrCaulobacter_crescentus.fasta:66001-66050	66001	66050	mviN	overlapping	0	65	0.00166202
ChrCaulobacter_crescentus.fasta:66051-66100	66051	66100	mviN	overlapping	0	62	0.00158531
ChrCaulobacter_crescentus.fasta:66101-66150	66101	66150	mviN	downstream	10	54	0.00138076
ChrCaulobacter_crescentus.fasta:66151-66200	66151	66200	mviN	downstream	60	49	0.00125291
ChrCaulobacter_crescentus.fasta:66201-66250	66201	66250	CC_0066	upstream	81	59	0.0015086
ChrCaulobacter_crescentus.fasta:66251-66300	66251	66300	CC_0066	upstream	31	56	0.0014319
ChrCaulobacter_crescentus.fasta:66301-66350	66301	66350	CC_0066	overlapping	0	58	0.00148303
ChrCaulobacter_crescentus.fasta:66351-66400	66351	66400	CC_0066	overlapping	0	73	0.00186658
ChrCaulobacter_crescentus.fasta:66401-66450	66401	66450	CC_0066	overlapping	0	68	0.00173873
ChrCaulobacter_crescentus.fasta:66451-66500	66451	66500	CC_0066	overlapping	0	82	0.0020967
ChrCaulobacter_crescentus.fasta:66501-66550	66501	66550	CC_0066	overlapping	0	78	0.00199443
ChrCaulobacter_crescentus.fasta:66551-66600	66551	66600	CC_0066	overlapping	0	78	0.00199443
ChrCaulobacter_crescentus.fasta:66601-66650	66601	66650	CC_0066	overlapping	0	89	0.00227569
ChrCaulobacter_crescentus.fasta:66651-66700	66651	66700	CC_0066	overlapping	0	81	0.00207113
ChrCaulobacter_crescentus.fasta:66701-66750	66701	66750	CC_0066	overlapping	0	90	0.00230126
ChrCaulobacter_crescentus.fasta:66751-66800	66751	66800	CC_0066	overlapping	0	106	0.00271037
ChrCaulobacter_crescentus.fasta:66801-66850	66801	66850	CC_0066	overlapping	0	104	0.00265923
ChrCaulobacter_crescentus.fasta:66851-66900	66851	66900	CC_0066	overlapping	0	97	0.00248025
ChrCaulobacter_crescentus.fasta:66901-66950	66901	66950	CC_0066	overlapping	0	87	0.00222455
ChrCaulobacter_crescentus.fasta:66951-67000	66951	67000	CC_0066	overlapping	0	67	0.00171316
ChrCaulobacter_crescentus.fasta:67001-67050	67001	67050	CC_0066	overlapping	0	57	0.00145747
ChrCaulobacter_crescentus.fasta:67051-67100	67051	67100	CC_0066	overlapping	0	61	0.00155974
ChrCaulobacter_crescentus.fasta:67101-67150	67101	67150	CC_0066	overlapping	0	90	0.00230126
ChrCaulobacter_crescentus.fasta:67151-67200	67151	67200	CC_0066	overlapping	0	71	0.00181544
ChrCaulobacter_crescentus.fasta:67201-67250	67201	67250	CC_0066	overlapping	0	95	0.00242911
ChrCaulobacter_crescentus.fasta:67251-67300	67251	67300	CC_0066	overlapping	0	86	0.00219898
ChrCaulobacter_crescentus.fasta:67301-67350	67301	67350	CC_0066	overlapping	0	63	0.00161088
ChrCaulobacter_crescentus.fasta:67351-67400	67351	67400	CC_0066	overlapping	0	87	0.00222455
ChrCaulobacter_crescentus.fasta:67401-67450	67401	67450	CC_0066	overlapping	0	77	0.00196886
ChrCaulobacter_crescentus.fasta:67451-67500	67451	67500	CC_0066	overlapping	0	59	0.0015086
ChrCaulobacter_crescentus.fasta:67501-67550	67501	67550	CC_0066	overlapping	0	55	0.00140633
ChrCaulobacter_crescentus.fasta:67551-67600	67551	67600	CC_0066	overlapping	0	72	0.00184101
ChrCaulobacter_crescentus.fasta:67601-67650	67601	67650	CC_0066	overlapping	0	76	0.00194329
ChrCaulobacter_crescentus.fasta:67651-67700	67651	67700	CC_0066	overlapping	0	84	0.00214784
ChrCaulobacter_crescentus.fasta:67701-67750	67701	67750	CC_0066	overlapping	0	74	0.00189215
ChrCaulobacter_crescentus.fasta:67751-67800	67751	67800	CC_0066	overlapping	0	85	0.00217341
ChrCaulobacter_crescentus.fasta:67801-67850	67801	67850	CC_0066	overlapping	0	84	0.00214784
ChrCaulobacter_crescentus.fasta:67851-67900	67851	67900	CC_0066	overlapping	0	75	0.00191772
ChrCaulobacter_crescentus.fasta:67901-67950	67901	67950	CC_0066	overlapping	0	80	0.00204556
ChrCaulobacter_crescentus.fasta:67951-68000	67951	68000	CC_0066	overlapping	0	97	0.00248025
ChrCaulobacter_crescentus.fasta:68001-68050	68001	68050	CC_0066	overlapping	0	73	0.00186658
ChrCaulobacter_crescentus.fasta:68051-68100	68051	68100	CC_0066	overlapping	0	56	0.0014319
ChrCaulobacter_crescentus.fasta:68101-68150	68101	68150	CC_0066	overlapping	0	71	0.00181544
ChrCaulobacter_crescentus.fasta:68151-68200	68151	68200	CC_0066	downstream	24	73	0.00186658
ChrCaulobacter_crescentus.fasta:68201-68250	68201	68250	CC_0067	upstream	39	50	0.00127848
ChrCaulobacter_crescentus.fasta:68251-68300	68251	68300	CC_0067	overlapping	0	55	0.00140633
ChrCaulobacter_crescentus.fasta:68301-68350	68301	68350	CC_0067	overlapping	0	69	0.0017643
ChrCaulobacter_crescentus.fasta:68351-68400	68351	68400	CC_0067	overlapping	0	64	0.00163645
ChrCaulobacter_crescentus.fasta:68401-68450	68401	68450	CC_0067	overlapping	0	80	0.00204556
ChrCaulobacter_crescentus.fasta:68451-68500	68451	68500	CC_0067	overlapping	0	105	0.0026848
ChrCaulobacter_crescentus.fasta:68501-68550	68501	68550	CC_0067	overlapping	0	101	0.00258253
ChrCaulobacter_crescentus.fasta:68551-68600	68551	68600	CC_0067	overlapping	0	114	0.00291493
ChrCaulobacter_crescentus.fasta:68601-68650	68601	68650	CC_0067	overlapping	0	104	0.00265923
ChrCaulobacter_crescentus.fasta:68651-68700	68651	68700	CC_0067	overlapping	0	100	0.00255696
ChrCaulobacter_crescentus.fasta:68701-68750	68701	68750	CC_0067	overlapping	0	87	0.00222455
ChrCaulobacter_crescentus.fasta:68751-68800	68751	68800	CC_0067	overlapping	0	89	0.00227569
ChrCaulobacter_crescentus.fasta:68801-68850	68801	68850	CC_0067	overlapping	0	105	0.0026848
ChrCaulobacter_crescentus.fasta:68851-68900	68851	68900	CC_0067	overlapping	0	103	0.00263366
ChrCaulobacter_crescentus.fasta:68901-68950	68901	68950	CC_0067	overlapping	0	113	0.00288936
ChrCaulobacter_crescentus.fasta:68951-69000	68951	69000	CC_0067	overlapping	0	107	0.00273594
ChrCaulobacter_crescentus.fasta:69001-69050	69001	69050	CC_0067	overlapping	0	82	0.0020967
ChrCaulobacter_crescentus.fasta:69051-69100	69051	69100	CC_0067	overlapping	0	87	0.00222455
ChrCaulobacter_crescentus.fasta:69101-69150	69101	69150	CC_0068	overlapping	0	110	0.00281265
ChrCaulobacter_crescentus.fasta:69151-69200	69151	69200	CC_0068	overlapping	0	99	0.00253139
ChrCaulobacter_crescentus.fasta:69201-69250	69201	69250	CC_0068	overlapping	0	117	0.00299164
ChrCaulobacter_crescentus.fasta:69251-69300	69251	69300	CC_0068	overlapping	0	103	0.00263366
ChrCaulobacter_crescentus.fasta:69301-69350	69301	69350	CC_0068	overlapping	0	90	0.00230126
ChrCaulobacter_crescentus.fasta:69351-69400	69351	69400	CC_0068	overlapping	0	99	0.00253139
ChrCaulobacter_crescentus.fasta:69401-69450	69401	69450	CC_0068	overlapping	0	89	0.00227569
ChrCaulobacter_crescentus.fasta:69451-69500	69451	69500	CC_0068	overlapping	0	89	0.00227569
ChrCaulobacter_crescentus.fasta:69501-69550	69501	69550	CC_0069	overlapping	0	80	0.00204556
ChrCaulobacter_crescentus.fasta:69551-69600	69551	69600	CC_0069	overlapping	0	56	0.0014319
ChrCaulobacter_crescentus.fasta:69601-69650	69601	69650	CC_0069	overlapping	0	55	0.00140633
ChrCaulobacter_crescentus.fasta:69651-69700	69651	69700	CC_0069	overlapping	0	53	0.00135519
ChrCaulobacter_crescentus.fasta:69701-69750	69701	69750	CC_0069	overlapping	0	51	0.00130405
ChrCaulobacter_crescentus.fasta:69751-69800	69751	69800	CC_0069	overlapping	0	76	0.00194329
ChrCaulobacter_crescentus.fasta:69801-69850	69801	69850	gpsA	overlapping	0	78	0.00199443
ChrCaulobacter_crescentus.fasta:69851-69900	69851	69900	gpsA	overlapping	0	80	0.00204556
ChrCaulobacter_crescentus.fasta:69901-69950	69901	69950	gpsA	overlapping	0	71	0.00181544
ChrCaulobacter_crescentus.fasta:69951-70000	69951	70000	gpsA	overlapping	0	81	0.00207113
ChrCaulobacter_crescentus.fasta:70001-70050	70001	70050	gpsA	overlapping	0	93	0.00237797
ChrCaulobacter_crescentus.fasta:70051-70100	70051	70100	gpsA	overlapping	0	85	0.00217341
ChrCaulobacter_crescentus.fasta:70101-70150	70101	70150	gpsA	overlapping	0	81	0.00207113
ChrCaulobacter_crescentus.fasta:70151-70200	70151	70200	gpsA	overlapping	0	93	0.00237797
ChrCaulobacter_crescentus.fasta:70201-70250	70201	70250	gpsA	overlapping	0	94	0.00240354
ChrCaulobacter_crescentus.fasta:70251-70300	70251	70300	gpsA	overlapping	0	98	0.00250582
ChrCaulobacter_crescentus.fasta:70301-70350	70301	70350	gpsA	overlapping	0	100	0.00255696
ChrCaulobacter_crescentus.fasta:70351-70400	70351	70400	gpsA	overlapping	0	88	0.00225012
ChrCaulobacter_crescentus.fasta:70401-70450	70401	70450	gpsA	overlapping	0	73	0.00186658
ChrCaulobacter_crescentus.fasta:70451-70500	70451	70500	gpsA	overlapping	0	81	0.00207113
ChrCaulobacter_crescentus.fasta:70501-70550	70501	70550	gpsA	overlapping	0	82	0.0020967
ChrCaulobacter_crescentus.fasta:70551-70600	70551	70600	gpsA	overlapping	0	76	0.00194329
ChrCaulobacter_crescentus.fasta:70601-70650	70601	70650	gpsA	overlapping	0	100	0.00255696
ChrCaulobacter_crescentus.fasta:70651-70700	70651	70700	gpsA	overlapping	0	88	0.00225012
ChrCaulobacter_crescentus.fasta:70701-70750	70701	70750	gpsA	overlapping	0	62	0.00158531
ChrCaulobacter_crescentus.fasta:70751-70800	70751	70800	gpsA	overlapping	0	93	0.00237797
ChrCaulobacter_crescentus.fasta:70801-70850	70801	70850	gpsA	overlapping	0	84	0.00214784
ChrCaulobacter_crescentus.fasta:70851-70900	70851	70900	CC_0071	overlapping	0	65	0.00166202
ChrCaulobacter_crescentus.fasta:70901-70950	70901	70950	CC_0071	overlapping	0	74	0.00189215
ChrCaulobacter_crescentus.fasta:70951-71000	70951	71000	CC_0071	overlapping	0	70	0.00178987
ChrCaulobacter_crescentus.fasta:71001-71050	71001	71050	CC_0071	overlapping	0	50	0.00127848
ChrCaulobacter_crescentus.fasta:71051-71100	71051	71100	CC_0071	overlapping	0	58	0.00148303
ChrCaulobacter_crescentus.fasta:71101-71150	71101	71150	CC_0071	overlapping	0	76	0.00194329
ChrCaulobacter_crescentus.fasta:71151-71200	71151	71200	CC_0071	overlapping	0	59	0.0015086
ChrCaulobacter_crescentus.fasta:71201-71250	71201	71250	CC_0071	overlapping	0	76	0.00194329
ChrCaulobacter_crescentus.fasta:71251-71300	71251	71300	CC_0071	overlapping	0	76	0.00194329
ChrCaulobacter_crescentus.fasta:71301-71350	71301	71350	CC_0071	overlapping	0	68	0.00173873
ChrCaulobacter_crescentus.fasta:71351-71400	71351	71400	CC_0071	overlapping	0	75	0.00191772
ChrCaulobacter_crescentus.fasta:71401-71450	71401	71450	CC_0071	overlapping	0	63	0.00161088
ChrCaulobacter_crescentus.fasta:71451-71500	71451	71500	CC_0071	overlapping	0	77	0.00196886
ChrCaulobacter_crescentus.fasta:71501-71550	71501	71550	CC_0071	overlapping	0	96	0.00245468
ChrCaulobacter_crescentus.fasta:71551-71600	71551	71600	CC_0071	overlapping	0	85	0.00217341
ChrCaulobacter_crescentus.fasta:71601-71650	71601	71650	CC_0071	overlapping	0	101	0.00258253
ChrCaulobacter_crescentus.fasta:71651-71700	71651	71700	CC_0071	overlapping	0	117	0.00299164
ChrCaulobacter_crescentus.fasta:71701-71750	71701	71750	CC_0071	overlapping	0	116	0.00296607
ChrCaulobacter_crescentus.fasta:71751-71800	71751	71800	CC_0071	overlapping	0	130	0.00332404
ChrCaulobacter_crescentus.fasta:71801-71850	71801	71850	CC_0071	overlapping	0	147	0.00375873
ChrCaulobacter_crescentus.fasta:71851-71900	71851	71900	CC_0071	overlapping	0	136	0.00347746
ChrCaulobacter_crescentus.fasta:71901-71950	71901	71950	CC_0071	overlapping	0	132	0.00337518
ChrCaulobacter_crescentus.fasta:71951-72000	71951	72000	hemC	overlapping	0	127	0.00324733
ChrCaulobacter_crescentus.fasta:72001-72050	72001	72050	hemC	overlapping	0	114	0.00291493
ChrCaulobacter_crescentus.fasta:72051-72100	72051	72100	hemC	overlapping	0	102	0.0026081
ChrCaulobacter_crescentus.fasta:72101-72150	72101	72150	hemC	overlapping	0	65	0.00166202
ChrCaulobacter_crescentus.fasta:72151-72200	72151	72200	hemC	overlapping	0	80	0.00204556
ChrCaulobacter_crescentus.fasta:72201-72250	72201	72250	hemC	overlapping	0	98	0.00250582
ChrCaulobacter_crescentus.fasta:72251-72300	72251	72300	hemC	overlapping	0	104	0.00265923
ChrCaulobacter_crescentus.fasta:72301-72350	72301	72350	hemC	overlapping	0	74	0.00189215
ChrCaulobacter_crescentus.fasta:72351-72400	72351	72400	hemC	overlapping	0	70	0.00178987
ChrCaulobacter_crescentus.fasta:72401-72450	72401	72450	hemC	overlapping	0	86	0.00219898
ChrCaulobacter_crescentus.fasta:72451-72500	72451	72500	hemC	overlapping	0	78	0.00199443
ChrCaulobacter_crescentus.fasta:72501-72550	72501	72550	hemC	overlapping	0	69	0.0017643
ChrCaulobacter_crescentus.fasta:72551-72600	72551	72600	hemC	overlapping	0	75	0.00191772
ChrCaulobacter_crescentus.fasta:72601-72650	72601	72650	hemC	overlapping	0	80	0.00204556
ChrCaulobacter_crescentus.fasta:72651-72700	72651	72700	hemC	overlapping	0	71	0.00181544
ChrCaulobacter_crescentus.fasta:72701-72750	72701	72750	hemC	overlapping	0	75	0.00191772
ChrCaulobacter_crescentus.fasta:72751-72800	72751	72800	hemC	overlapping	0	70	0.00178987
ChrCaulobacter_crescentus.fasta:72801-72850	72801	72850	hemC	overlapping	0	75	0.00191772
ChrCaulobacter_crescentus.fasta:72851-72900	72851	72900	hemC	overlapping	0	89	0.00227569
ChrCaulobacter_crescentus.fasta:72901-72950	72901	72950	hemC	overlapping	0	62	0.00158531
ChrCaulobacter_crescentus.fasta:72951-73000	72951	73000	CC_0073	overlapping	0	59	0.0015086
ChrCaulobacter_crescentus.fasta:73001-73050	73001	73050	CC_0073	overlapping	0	66	0.00168759
ChrCaulobacter_crescentus.fasta:73051-73100	73051	73100	CC_0073	overlapping	0	73	0.00186658
ChrCaulobacter_crescentus.fasta:73101-73150	73101	73150	CC_0073	overlapping	0	80	0.00204556
ChrCaulobacter_crescentus.fasta:73151-73200	73151	73200	CC_0073	overlapping	0	73	0.00186658
ChrCaulobacter_crescentus.fasta:73201-73250	73201	73250	CC_0073	overlapping	0	68	0.00173873
ChrCaulobacter_crescentus.fasta:73251-73300	73251	73300	CC_0073	overlapping	0	63	0.00161088
ChrCaulobacter_crescentus.fasta:73301-73350	73301	73350	CC_0073	overlapping	0	59	0.0015086
ChrCaulobacter_crescentus.fasta:73351-73400	73351	73400	CC_0073	overlapping	0	58	0.00148303
ChrCaulobacter_crescentus.fasta:73401-73450	73401	73450	CC_0073	overlapping	0	65	0.00166202
ChrCaulobacter_crescentus.fasta:73451-73500	73451	73500	CC_0073	overlapping	0	90	0.00230126
ChrCaulobacter_crescentus.fasta:73501-73550	73501	73550	CC_0073	overlapping	0	74	0.00189215
ChrCaulobacter_crescentus.fasta:73551-73600	73551	73600	CC_0073	overlapping	0	78	0.00199443
ChrCaulobacter_crescentus.fasta:73601-73650	73601	73650	CC_0073	overlapping	0	85	0.00217341
ChrCaulobacter_crescentus.fasta:73651-73700	73651	73700	CC_0074	overlapping	0	82	0.0020967
ChrCaulobacter_crescentus.fasta:73701-73750	73701	73750	CC_0074	overlapping	0	78	0.00199443
ChrCaulobacter_crescentus.fasta:73751-73800	73751	73800	CC_0074	overlapping	0	88	0.00225012
ChrCaulobacter_crescentus.fasta:73801-73850	73801	73850	CC_0074	overlapping	0	72	0.00184101
ChrCaulobacter_crescentus.fasta:73851-73900	73851	73900	CC_0074	overlapping	0	65	0.00166202
ChrCaulobacter_crescentus.fasta:73901-73950	73901	73950	CC_0074	overlapping	0	73	0.00186658
ChrCaulobacter_crescentus.fasta:73951-74000	73951	74000	CC_0074	overlapping	0	75	0.00191772
ChrCaulobacter_crescentus.fasta:74001-74050	74001	74050	CC_0074	overlapping	0	67	0.00171316
ChrCaulobacter_crescentus.fasta:74051-74100	74051	74100	CC_0074	overlapping	0	70	0.00178987
ChrCaulobacter_crescentus.fasta:74101-74150	74101	74150	CC_0074	overlapping	0	58	0.00148303
ChrCaulobacter_crescentus.fasta:74151-74200	74151	74200	CC_0074	overlapping	0	63	0.00161088
ChrCaulobacter_crescentus.fasta:74201-74250	74201	74250	CC_0074	overlapping	0	81	0.00207113
ChrCaulobacter_crescentus.fasta:74251-74300	74251	74300	CC_0074	overlapping	0	86	0.00219898
ChrCaulobacter_crescentus.fasta:74301-74350	74301	74350	CC_0074	overlapping	0	96	0.00245468
ChrCaulobacter_crescentus.fasta:74351-74400	74351	74400	CC_0074	overlapping	0	91	0.00232683
ChrCaulobacter_crescentus.fasta:74401-74450	74401	74450	CC_0074	overlapping	0	107	0.00273594
ChrCaulobacter_crescentus.fasta:74451-74500	74451	74500	CC_0074	overlapping	0	83	0.00212227
ChrCaulobacter_crescentus.fasta:74501-74550	74501	74550	CC_0074	overlapping	0	56	0.0014319
ChrCaulobacter_crescentus.fasta:74551-74600	74551	74600	CC_0074	overlapping	0	67	0.00171316
ChrCaulobacter_crescentus.fasta:74601-74650	74601	74650	CC_0075	overlapping	0	68	0.00173873
ChrCaulobacter_crescentus.fasta:74651-74700	74651	74700	CC_0075	overlapping	0	52	0.00132962
ChrCaulobacter_crescentus.fasta:74701-74750	74701	74750	CC_0075	overlapping	0	69	0.0017643
ChrCaulobacter_crescentus.fasta:74751-74800	74751	74800	CC_0075	overlapping	0	70	0.00178987
ChrCaulobacter_crescentus.fasta:74801-74850	74801	74850	CC_0075	overlapping	0	71	0.00181544
ChrCaulobacter_crescentus.fasta:74851-74900	74851	74900	CC_0075	overlapping	0	74	0.00189215
ChrCaulobacter_crescentus.fasta:74901-74950	74901	74950	CC_0075	overlapping	0	61	0.00155974
ChrCaulobacter_crescentus.fasta:74951-75000	74951	75000	CC_0075	overlapping	0	61	0.00155974
ChrCaulobacter_crescentus.fasta:75001-75050	75001	75050	CC_0075	overlapping	0	73	0.00186658
ChrCaulobacter_crescentus.fasta:75051-75100	75051	75100	CC_0075	overlapping	0	65	0.00166202
ChrCaulobacter_crescentus.fasta:75101-75150	75101	75150	CC_0075	overlapping	0	50	0.00127848
ChrCaulobacter_crescentus.fasta:75151-75200	75151	75200	CC_0075	overlapping	0	55	0.00140633
ChrCaulobacter_crescentus.fasta:75201-75250	75201	75250	CC_0075	overlapping	0	56	0.0014319
ChrCaulobacter_crescentus.fasta:75251-75300	75251	75300	CC_0075	overlapping	0	37	0.000946074
ChrCaulobacter_crescentus.fasta:75301-75350	75301	75350	CC_0075	overlapping	0	56	0.0014319
ChrCaulobacter_crescentus.fasta:75351-75400	75351	75400	CC_0075	overlapping	0	61	0.00155974
ChrCaulobacter_crescentus.fasta:75401-75450	75401	75450	CC_0075	overlapping	0	53	0.00135519
ChrCaulobacter_crescentus.fasta:75451-75500	75451	75500	CC_0075	overlapping	0	66	0.00168759
ChrCaulobacter_crescentus.fasta:75501-75550	75501	75550	CC_0075	overlapping	0	67	0.00171316
ChrCaulobacter_crescentus.fasta:75551-75600	75551	75600	CC_0075	overlapping	0	58	0.00148303
ChrCaulobacter_crescentus.fasta:75601-75650	75601	75650	CC_0075	overlapping	0	60	0.00153417
ChrCaulobacter_crescentus.fasta:75651-75700	75651	75700	CC_0075	overlapping	0	72	0.00184101
ChrCaulobacter_crescentus.fasta:75701-75750	75701	75750	CC_0075	overlapping	0	79	0.00202
ChrCaulobacter_crescentus.fasta:75751-75800	75751	75800	CC_0075	overlapping	0	107	0.00273594
ChrCaulobacter_crescentus.fasta:75801-75850	75801	75850	CC_0075	overlapping	0	120	0.00306835
ChrCaulobacter_crescentus.fasta:75851-75900	75851	75900	CC_0075	overlapping	0	99	0.00253139
ChrCaulobacter_crescentus.fasta:75901-75950	75901	75950	CC_0075	overlapping	0	99	0.00253139
ChrCaulobacter_crescentus.fasta:75951-76000	75951	76000	CC_0075	overlapping	0	71	0.00181544
ChrCaulobacter_crescentus.fasta:76001-76050	76001	76050	CC_0075	overlapping	0	60	0.00153417
ChrCaulobacter_crescentus.fasta:76051-76100	76051	76100	CC_0075	overlapping	0	70	0.00178987
ChrCaulobacter_crescentus.fasta:76101-76150	76101	76150	CC_0075	overlapping	0	83	0.00212227
ChrCaulobacter_crescentus.fasta:76151-76200	76151	76200	CC_0075	upstream	43	122	0.00311949
ChrCaulobacter_crescentus.fasta:76201-76250	76201	76250	CC_0075	upstream	93	141	0.00360531
ChrCaulobacter_crescentus.fasta:76251-76300	76251	76300	CC_0075	upstream	143	118	0.00301721
ChrCaulobacter_crescentus.fasta:76301-76350	76301	76350	CC_0076	upstream	127	110	0.00281265
ChrCaulobacter_crescentus.fasta:76351-76400	76351	76400	CC_0076	upstream	77	102	0.0026081
ChrCaulobacter_crescentus.fasta:76401-76450	76401	76450	CC_0076	upstream	27	73	0.00186658
ChrCaulobacter_crescentus.fasta:76451-76500	76451	76500	CC_0076	overlapping	0	73	0.00186658
ChrCaulobacter_crescentus.fasta:76501-76550	76501	76550	CC_0076	overlapping	0	76	0.00194329
ChrCaulobacter_crescentus.fasta:76551-76600	76551	76600	CC_0076	overlapping	0	73	0.00186658
ChrCaulobacter_crescentus.fasta:76601-76650	76601	76650	CC_0076	overlapping	0	68	0.00173873
ChrCaulobacter_crescentus.fasta:76651-76700	76651	76700	CC_0076	overlapping	0	61	0.00155974
ChrCaulobacter_crescentus.fasta:76701-76750	76701	76750	CC_0076	overlapping	0	75	0.00191772
ChrCaulobacter_crescentus.fasta:76751-76800	76751	76800	CC_0076	overlapping	0	64	0.00163645
ChrCaulobacter_crescentus.fasta:76801-76850	76801	76850	CC_0076	overlapping	0	68	0.00173873
ChrCaulobacter_crescentus.fasta:76851-76900	76851	76900	CC_0076	overlapping	0	101	0.00258253
ChrCaulobacter_crescentus.fasta:76901-76950	76901	76950	CC_0076	overlapping	0	95	0.00242911
ChrCaulobacter_crescentus.fasta:76951-77000	76951	77000	CC_0076	overlapping	0	93	0.00237797
ChrCaulobacter_crescentus.fasta:77001-77050	77001	77050	CC_0076	overlapping	0	95	0.00242911
ChrCaulobacter_crescentus.fasta:77051-77100	77051	77100	CC_0076	overlapping	0	93	0.00237797
ChrCaulobacter_crescentus.fasta:77101-77150	77101	77150	CC_0076	overlapping	0	80	0.00204556
ChrCaulobacter_crescentus.fasta:77151-77200	77151	77200	CC_0076	overlapping	0	80	0.00204556
ChrCaulobacter_crescentus.fasta:77201-77250	77201	77250	CC_0076	overlapping	0	97	0.00248025
ChrCaulobacter_crescentus.fasta:77251-77300	77251	77300	CC_0076	overlapping	0	82	0.0020967
ChrCaulobacter_crescentus.fasta:77301-77350	77301	77350	CC_0076	overlapping	0	78	0.00199443
ChrCaulobacter_crescentus.fasta:77351-77400	77351	77400	CC_0076	overlapping	0	81	0.00207113
ChrCaulobacter_crescentus.fasta:77401-77450	77401	77450	CC_0076	overlapping	0	108	0.00276151
ChrCaulobacter_crescentus.fasta:77451-77500	77451	77500	CC_0076	overlapping	0	106	0.00271037
ChrCaulobacter_crescentus.fasta:77501-77550	77501	77550	CC_0076	overlapping	0	97	0.00248025
ChrCaulobacter_crescentus.fasta:77551-77600	77551	77600	CC_0076	overlapping	0	109	0.00278708
ChrCaulobacter_crescentus.fasta:77601-77650	77601	77650	CC_0076	overlapping	0	100	0.00255696
ChrCaulobacter_crescentus.fasta:77651-77700	77651	77700	CC_0076	overlapping	0	73	0.00186658
ChrCaulobacter_crescentus.fasta:77701-77750	77701	77750	CC_0076	overlapping	0	63	0.00161088
ChrCaulobacter_crescentus.fasta:77751-77800	77751	77800	CC_0076	overlapping	0	79	0.00202
ChrCaulobacter_crescentus.fasta:77801-77850	77801	77850	CC_0076	overlapping	0	77	0.00196886
ChrCaulobacter_crescentus.fasta:77851-77900	77851	77900	CC_0076	overlapping	0	78	0.00199443
ChrCaulobacter_crescentus.fasta:77901-77950	77901	77950	CC_0076	overlapping	0	96	0.00245468
ChrCaulobacter_crescentus.fasta:77951-78000	77951	78000	CC_0076	overlapping	0	81	0.00207113
ChrCaulobacter_crescentus.fasta:78001-78050	78001	78050	CC_0076	overlapping	0	89	0.00227569
ChrCaulobacter_crescentus.fasta:78051-78100	78051	78100	CC_0076	overlapping	0	71	0.00181544
ChrCaulobacter_crescentus.fasta:78101-78150	78101	78150	CC_0076	overlapping	0	104	0.00265923
ChrCaulobacter_crescentus.fasta:78151-78200	78151	78200	CC_0076	overlapping	0	93	0.00237797
ChrCaulobacter_crescentus.fasta:78201-78250	78201	78250	CC_0076	overlapping	0	81	0.00207113
ChrCaulobacter_crescentus.fasta:78251-78300	78251	78300	CC_0076	overlapping	0	78	0.00199443
ChrCaulobacter_crescentus.fasta:78301-78350	78301	78350	CC_0076	overlapping	0	60	0.00153417
ChrCaulobacter_crescentus.fasta:78351-78400	78351	78400	CC_0076	overlapping	0	63	0.00161088
ChrCaulobacter_crescentus.fasta:78401-78450	78401	78450	CC_0076	overlapping	0	51	0.00130405
ChrCaulobacter_crescentus.fasta:78451-78500	78451	78500	CC_0076	overlapping	0	68	0.00173873
ChrCaulobacter_crescentus.fasta:78501-78550	78501	78550	CC_0076	overlapping	0	79	0.00202
ChrCaulobacter_crescentus.fasta:78551-78600	78551	78600	CC_0076	overlapping	0	82	0.0020967
ChrCaulobacter_crescentus.fasta:78601-78650	78601	78650	CC_0076	overlapping	0	81	0.00207113
ChrCaulobacter_crescentus.fasta:78651-78700	78651	78700	CC_0076	overlapping	0	99	0.00253139
ChrCaulobacter_crescentus.fasta:78701-78750	78701	78750	CC_0077	overlapping	0	104	0.00265923
ChrCaulobacter_crescentus.fasta:78751-78800	78751	78800	CC_0077	overlapping	0	96	0.00245468
ChrCaulobacter_crescentus.fasta:78801-78850	78801	78850	CC_0077	overlapping	0	85	0.00217341
ChrCaulobacter_crescentus.fasta:78851-78900	78851	78900	CC_0077	overlapping	0	93	0.00237797
ChrCaulobacter_crescentus.fasta:78901-78950	78901	78950	CC_0077	overlapping	0	113	0.00288936
ChrCaulobacter_crescentus.fasta:78951-79000	78951	79000	CC_0077	overlapping	0	108	0.00276151
ChrCaulobacter_crescentus.fasta:79001-79050	79001	79050	CC_0077	overlapping	0	66	0.00168759
ChrCaulobacter_crescentus.fasta:79051-79100	79051	79100	CC_0077	overlapping	0	79	0.00202
ChrCaulobacter_crescentus.fasta:79101-79150	79101	79150	CC_0077	overlapping	0	89	0.00227569
ChrCaulobacter_crescentus.fasta:79151-79200	79151	79200	CC_0077	overlapping	0	82	0.0020967
ChrCaulobacter_crescentus.fasta:79201-79250	79201	79250	CC_0077	overlapping	0	115	0.0029405
ChrCaulobacter_crescentus.fasta:79251-79300	79251	79300	CC_0077	overlapping	0	106	0.00271037
ChrCaulobacter_crescentus.fasta:79301-79350	79301	79350	CC_0077	overlapping	0	100	0.00255696
ChrCaulobacter_crescentus.fasta:79351-79400	79351	79400	CC_0077	overlapping	0	103	0.00263366
ChrCaulobacter_crescentus.fasta:79401-79450	79401	79450	CC_0077	overlapping	0	112	0.00286379
ChrCaulobacter_crescentus.fasta:79451-79500	79451	79500	CC_0077	overlapping	0	111	0.00283822
ChrCaulobacter_crescentus.fasta:79501-79550	79501	79550	CC_0077	overlapping	0	87	0.00222455
ChrCaulobacter_crescentus.fasta:79551-79600	79551	79600	CC_0077	overlapping	0	94	0.00240354
ChrCaulobacter_crescentus.fasta:79601-79650	79601	79650	CC_0077	overlapping	0	111	0.00283822
ChrCaulobacter_crescentus.fasta:79651-79700	79651	79700	CC_0077	overlapping	0	105	0.0026848
ChrCaulobacter_crescentus.fasta:79701-79750	79701	79750	CC_0077	overlapping	0	103	0.00263366
ChrCaulobacter_crescentus.fasta:79751-79800	79751	79800	CC_0077	overlapping	0	115	0.0029405
ChrCaulobacter_crescentus.fasta:79801-79850	79801	79850	CC_0077	overlapping	0	100	0.00255696
ChrCaulobacter_crescentus.fasta:79851-79900	79851	79900	CC_0077	overlapping	0	109	0.00278708
ChrCaulobacter_crescentus.fasta:79901-79950	79901	79950	CC_0077	overlapping	0	97	0.00248025
ChrCaulobacter_crescentus.fasta:79951-80000	79951	80000	CC_0078	overlapping	0	100	0.00255696
ChrCaulobacter_crescentus.fasta:80001-80050	80001	80050	CC_0078	overlapping	0	88	0.00225012
ChrCaulobacter_crescentus.fasta:80051-80100	80051	80100	CC_0078	overlapping	0	81	0.00207113
ChrCaulobacter_crescentus.fasta:80101-80150	80101	80150	CC_0078	overlapping	0	94	0.00240354
ChrCaulobacter_crescentus.fasta:80151-80200	80151	80200	CC_0078	overlapping	0	85	0.00217341
ChrCaulobacter_crescentus.fasta:80201-80250	80201	80250	CC_0078	overlapping	0	77	0.00196886
ChrCaulobacter_crescentus.fasta:80251-80300	80251	80300	CC_0078	overlapping	0	68	0.00173873
ChrCaulobacter_crescentus.fasta:80301-80350	80301	80350	CC_0078	overlapping	0	63	0.00161088
ChrCaulobacter_crescentus.fasta:80351-80400	80351	80400	CC_0078	overlapping	0	66	0.00168759
ChrCaulobacter_crescentus.fasta:80401-80450	80401	80450	CC_0079	overlapping	0	79	0.00202
ChrCaulobacter_crescentus.fasta:80451-80500	80451	80500	CC_0079	overlapping	0	120	0.00306835
ChrCaulobacter_crescentus.fasta:80501-80550	80501	80550	CC_0079	overlapping	0	131	0.00334961
ChrCaulobacter_crescentus.fasta:80551-80600	80551	80600	CC_0079	overlapping	0	121	0.00309392
ChrCaulobacter_crescentus.fasta:80601-80650	80601	80650	CC_0079	overlapping	0	130	0.00332404
ChrCaulobacter_crescentus.fasta:80651-80700	80651	80700	CC_0079	overlapping	0	117	0.00299164
ChrCaulobacter_crescentus.fasta:80701-80750	80701	80750	CC_0079	overlapping	0	86	0.00219898
ChrCaulobacter_crescentus.fasta:80751-80800	80751	80800	CC_0079	overlapping	0	94	0.00240354
ChrCaulobacter_crescentus.fasta:80801-80850	80801	80850	CC_0079	overlapping	0	122	0.00311949
ChrCaulobacter_crescentus.fasta:80851-80900	80851	80900	CC_0079	overlapping	0	115	0.0029405
ChrCaulobacter_crescentus.fasta:80901-80950	80901	80950	CC_0079	overlapping	0	89	0.00227569
ChrCaulobacter_crescentus.fasta:80951-81000	80951	81000	CC_0079	overlapping	0	90	0.00230126
ChrCaulobacter_crescentus.fasta:81001-81050	81001	81050	CC_0079	overlapping	0	74	0.00189215
ChrCaulobacter_crescentus.fasta:81051-81100	81051	81100	CC_0079	overlapping	0	81	0.00207113
ChrCaulobacter_crescentus.fasta:81101-81150	81101	81150	CC_0079	overlapping	0	95	0.00242911
ChrCaulobacter_crescentus.fasta:81151-81200	81151	81200	CC_0079	overlapping	0	103	0.00263366
ChrCaulobacter_crescentus.fasta:81201-81250	81201	81250	CC_0079	overlapping	0	93	0.00237797
ChrCaulobacter_crescentus.fasta:81251-81300	81251	81300	CC_0079	overlapping	0	80	0.00204556
ChrCaulobacter_crescentus.fasta:81301-81350	81301	81350	CC_0079	overlapping	0	61	0.00155974
ChrCaulobacter_crescentus.fasta:81351-81400	81351	81400	CC_0079	overlapping	0	84	0.00214784
ChrCaulobacter_crescentus.fasta:81401-81450	81401	81450	CC_0079	overlapping	0	119	0.00304278
ChrCaulobacter_crescentus.fasta:81451-81500	81451	81500	CC_0079	overlapping	0	117	0.00299164
ChrCaulobacter_crescentus.fasta:81501-81550	81501	81550	CC_0079	overlapping	0	93	0.00237797
ChrCaulobacter_crescentus.fasta:81551-81600	81551	81600	CC_0080	overlapping	0	77	0.00196886
ChrCaulobacter_crescentus.fasta:81601-81650	81601	81650	CC_0080	overlapping	0	86	0.00219898
ChrCaulobacter_crescentus.fasta:81651-81700	81651	81700	CC_0080	overlapping	0	65	0.00166202
ChrCaulobacter_crescentus.fasta:81701-81750	81701	81750	CC_0080	overlapping	0	79	0.00202
ChrCaulobacter_crescentus.fasta:81751-81800	81751	81800	CC_0080	overlapping	0	96	0.00245468
ChrCaulobacter_crescentus.fasta:81801-81850	81801	81850	CC_0080	overlapping	0	96	0.00245468
ChrCaulobacter_crescentus.fasta:81851-81900	81851	81900	CC_0080	overlapping	0	98	0.00250582
ChrCaulobacter_crescentus.fasta:81901-81950	81901	81950	CC_0080	overlapping	0	100	0.00255696
ChrCaulobacter_crescentus.fasta:81951-82000	81951	82000	CC_0080	overlapping	0	121	0.00309392
ChrCaulobacter_crescentus.fasta:82001-82050	82001	82050	CC_0080	overlapping	0	116	0.00296607
ChrCaulobacter_crescentus.fasta:82051-82100	82051	82100	CC_0080	overlapping	0	92	0.0023524
ChrCaulobacter_crescentus.fasta:82101-82150	82101	82150	CC_0080	overlapping	0	117	0.00299164
ChrCaulobacter_crescentus.fasta:82151-82200	82151	82200	CC_0080	overlapping	0	100	0.00255696
ChrCaulobacter_crescentus.fasta:82201-82250	82201	82250	CC_0080	overlapping	0	99	0.00253139
ChrCaulobacter_crescentus.fasta:82251-82300	82251	82300	CC_0080	overlapping	0	106	0.00271037
ChrCaulobacter_crescentus.fasta:82301-82350	82301	82350	CC_0080	overlapping	0	97	0.00248025
ChrCaulobacter_crescentus.fasta:82351-82400	82351	82400	CC_0080	overlapping	0	95	0.00242911
ChrCaulobacter_crescentus.fasta:82401-82450	82401	82450	CC_0080	overlapping	0	96	0.00245468
ChrCaulobacter_crescentus.fasta:82451-82500	82451	82500	CC_0080	overlapping	0	112	0.00286379
ChrCaulobacter_crescentus.fasta:82501-82550	82501	82550	CC_0080	overlapping	0	105	0.0026848
ChrCaulobacter_crescentus.fasta:82551-82600	82551	82600	CC_0080	overlapping	0	86	0.00219898
ChrCaulobacter_crescentus.fasta:82601-82650	82601	82650	CC_0080	overlapping	0	105	0.0026848
ChrCaulobacter_crescentus.fasta:82651-82700	82651	82700	CC_0080	overlapping	0	117	0.00299164
ChrCaulobacter_crescentus.fasta:82701-82750	82701	82750	CC_0080	overlapping	0	98	0.00250582
ChrCaulobacter_crescentus.fasta:82751-82800	82751	82800	CC_0080	overlapping	0	88	0.00225012
ChrCaulobacter_crescentus.fasta:82801-82850	82801	82850	CC_0080	overlapping	0	116	0.00296607
ChrCaulobacter_crescentus.fasta:82851-82900	82851	82900	CC_0080	overlapping	0	123	0.00314506
ChrCaulobacter_crescentus.fasta:82901-82950	82901	82950	CC_0080	overlapping	0	98	0.00250582
ChrCaulobacter_crescentus.fasta:82951-83000	82951	83000	CC_0080	overlapping	0	105	0.0026848
ChrCaulobacter_crescentus.fasta:83001-83050	83001	83050	CC_0080	overlapping	0	81	0.00207113
ChrCaulobacter_crescentus.fasta:83051-83100	83051	83100	CC_0080	overlapping	0	114	0.00291493
ChrCaulobacter_crescentus.fasta:83101-83150	83101	83150	CC_0080	overlapping	0	120	0.00306835
ChrCaulobacter_crescentus.fasta:83151-83200	83151	83200	CC_0080	overlapping	0	82	0.0020967
ChrCaulobacter_crescentus.fasta:83201-83250	83201	83250	CC_0080	overlapping	0	82	0.0020967
ChrCaulobacter_crescentus.fasta:83251-83300	83251	83300	CC_0080	overlapping	0	86	0.00219898
ChrCaulobacter_crescentus.fasta:83301-83350	83301	83350	CC_0080	overlapping	0	79	0.00202
ChrCaulobacter_crescentus.fasta:83351-83400	83351	83400	CC_0081	upstream	14	61	0.00155974
ChrCaulobacter_crescentus.fasta:83401-83450	83401	83450	CC_0081	overlapping	0	62	0.00158531
ChrCaulobacter_crescentus.fasta:83451-83500	83451	83500	CC_0081	overlapping	0	49	0.00125291
ChrCaulobacter_crescentus.fasta:83501-83550	83501	83550	CC_0081	overlapping	0	79	0.00202
ChrCaulobacter_crescentus.fasta:83551-83600	83551	83600	CC_0081	overlapping	0	111	0.00283822
ChrCaulobacter_crescentus.fasta:83601-83650	83601	83650	CC_0081	overlapping	0	89	0.00227569
ChrCaulobacter_crescentus.fasta:83651-83700	83651	83700	CC_0081	overlapping	0	108	0.00276151
ChrCaulobacter_crescentus.fasta:83701-83750	83701	83750	CC_0081	overlapping	0	122	0.00311949
ChrCaulobacter_crescentus.fasta:83751-83800	83751	83800	CC_0081	overlapping	0	100	0.00255696
ChrCaulobacter_crescentus.fasta:83801-83850	83801	83850	CC_0081	overlapping	0	107	0.00273594
ChrCaulobacter_crescentus.fasta:83851-83900	83851	83900	CC_0081	overlapping	0	83	0.00212227
ChrCaulobacter_crescentus.fasta:83901-83950	83901	83950	CC_0081	downstream	8	87	0.00222455
ChrCaulobacter_crescentus.fasta:83951-84000	83951	84000	CC_0081	downstream	58	112	0.00286379
ChrCaulobacter_crescentus.fasta:84001-84050	84001	84050	CC_0082	downstream	37	109	0.00278708
ChrCaulobacter_crescentus.fasta:84051-84100	84051	84100	CC_0082	overlapping	0	100	0.00255696
ChrCaulobacter_crescentus.fasta:84101-84150	84101	84150	CC_0082	overlapping	0	89	0.00227569
ChrCaulobacter_crescentus.fasta:84151-84200	84151	84200	CC_0082	overlapping	0	70	0.00178987
ChrCaulobacter_crescentus.fasta:84201-84250	84201	84250	CC_0082	overlapping	0	84	0.00214784
ChrCaulobacter_crescentus.fasta:84251-84300	84251	84300	CC_0082	overlapping	0	108	0.00276151
ChrCaulobacter_crescentus.fasta:84301-84350	84301	84350	CC_0082	overlapping	0	99	0.00253139
ChrCaulobacter_crescentus.fasta:84351-84400	84351	84400	CC_0082	overlapping	0	109	0.00278708
ChrCaulobacter_crescentus.fasta:84401-84450	84401	84450	CC_0082	overlapping	0	124	0.00317063
ChrCaulobacter_crescentus.fasta:84451-84500	84451	84500	CC_0082	overlapping	0	159	0.00406556
ChrCaulobacter_crescentus.fasta:84501-84550	84501	84550	CC_0082	overlapping	0	132	0.00337518
ChrCaulobacter_crescentus.fasta:84551-84600	84551	84600	CC_0082	overlapping	0	145	0.00370759
ChrCaulobacter_crescentus.fasta:84601-84650	84601	84650	CC_0082	overlapping	0	129	0.00329847
ChrCaulobacter_crescentus.fasta:84651-84700	84651	84700	CC_0082	overlapping	0	111	0.00283822
ChrCaulobacter_crescentus.fasta:84701-84750	84701	84750	CC_0082	overlapping	0	102	0.0026081
ChrCaulobacter_crescentus.fasta:84751-84800	84751	84800	CC_0083	overlapping	0	113	0.00288936
ChrCaulobacter_crescentus.fasta:84801-84850	84801	84850	CC_0083	overlapping	0	108	0.00276151
ChrCaulobacter_crescentus.fasta:84851-84900	84851	84900	CC_0083	overlapping	0	161	0.0041167
ChrCaulobacter_crescentus.fasta:84901-84950	84901	84950	CC_0083	overlapping	0	210	0.00536961
ChrCaulobacter_crescentus.fasta:84951-85000	84951	85000	CC_0083	overlapping	0	397	0.0101511
ChrCaulobacter_crescentus.fasta:85001-85050	85001	85050	CC_0083	downstream	29	596	0.0152395
ChrCaulobacter_crescentus.fasta:85051-85100	85051	85100	CC_0083	downstream	79	642	0.0164157
ChrCaulobacter_crescentus.fasta:85101-85150	85101	85150	lysK	upstream	72	703	0.0179754
ChrCaulobacter_crescentus.fasta:85151-85200	85151	85200	lysK	upstream	22	774	0.0197908
ChrCaulobacter_crescentus.fasta:85201-85250	85201	85250	lysK	overlapping	0	633	0.0161855
ChrCaulobacter_crescentus.fasta:85251-85300	85251	85300	lysK	overlapping	0	394	0.0100744
ChrCaulobacter_crescentus.fasta:85301-85350	85301	85350	lysK	overlapping	0	287	0.00733846
ChrCaulobacter_crescentus.fasta:85351-85400	85351	85400	lysK	overlapping	0	178	0.00455138
ChrCaulobacter_crescentus.fasta:85401-85450	85401	85450	lysK	overlapping	0	162	0.00414227
ChrCaulobacter_crescentus.fasta:85451-85500	85451	85500	lysK	overlapping	0	115	0.0029405
ChrCaulobacter_crescentus.fasta:85501-85550	85501	85550	lysK	overlapping	0	98	0.00250582
ChrCaulobacter_crescentus.fasta:85551-85600	85551	85600	lysK	overlapping	0	86	0.00219898
ChrCaulobacter_crescentus.fasta:85601-85650	85601	85650	lysK	overlapping	0	83	0.00212227
ChrCaulobacter_crescentus.fasta:85651-85700	85651	85700	lysK	overlapping	0	70	0.00178987
ChrCaulobacter_crescentus.fasta:85701-85750	85701	85750	lysK	overlapping	0	59	0.0015086
ChrCaulobacter_crescentus.fasta:85751-85800	85751	85800	lysK	overlapping	0	85	0.00217341
ChrCaulobacter_crescentus.fasta:85801-85850	85801	85850	lysK	overlapping	0	90	0.00230126
ChrCaulobacter_crescentus.fasta:85851-85900	85851	85900	lysK	overlapping	0	92	0.0023524
ChrCaulobacter_crescentus.fasta:85901-85950	85901	85950	lysK	overlapping	0	93	0.00237797
ChrCaulobacter_crescentus.fasta:85951-86000	85951	86000	lysK	overlapping	0	91	0.00232683
ChrCaulobacter_crescentus.fasta:86001-86050	86001	86050	lysK	overlapping	0	94	0.00240354
ChrCaulobacter_crescentus.fasta:86051-86100	86051	86100	lysK	overlapping	0	95	0.00242911
ChrCaulobacter_crescentus.fasta:86101-86150	86101	86150	lysK	overlapping	0	119	0.00304278
ChrCaulobacter_crescentus.fasta:86151-86200	86151	86200	lysK	overlapping	0	120	0.00306835
ChrCaulobacter_crescentus.fasta:86201-86250	86201	86250	lysK	overlapping	0	118	0.00301721
ChrCaulobacter_crescentus.fasta:86251-86300	86251	86300	lysK	overlapping	0	104	0.00265923
ChrCaulobacter_crescentus.fasta:86301-86350	86301	86350	lysK	overlapping	0	91	0.00232683
ChrCaulobacter_crescentus.fasta:86351-86400	86351	86400	lysK	overlapping	0	100	0.00255696
ChrCaulobacter_crescentus.fasta:86401-86450	86401	86450	lysK	overlapping	0	99	0.00253139
ChrCaulobacter_crescentus.fasta:86451-86500	86451	86500	lysK	overlapping	0	83	0.00212227
ChrCaulobacter_crescentus.fasta:86501-86550	86501	86550	lysK	overlapping	0	114	0.00291493
ChrCaulobacter_crescentus.fasta:86551-86600	86551	86600	lysK	overlapping	0	111	0.00283822
ChrCaulobacter_crescentus.fasta:86601-86650	86601	86650	lysK	overlapping	0	96	0.00245468
ChrCaulobacter_crescentus.fasta:86651-86700	86651	86700	lysK	overlapping	0	84	0.00214784
ChrCaulobacter_crescentus.fasta:86701-86750	86701	86750	lysK	overlapping	0	108	0.00276151
ChrCaulobacter_crescentus.fasta:86751-86800	86751	86800	lysK	overlapping	0	107	0.00273594
ChrCaulobacter_crescentus.fasta:86801-86850	86801	86850	lysK	overlapping	0	87	0.00222455
ChrCaulobacter_crescentus.fasta:86851-86900	86851	86900	lysK	overlapping	0	90	0.00230126
ChrCaulobacter_crescentus.fasta:86901-86950	86901	86950	lysK	downstream	21	74	0.00189215
ChrCaulobacter_crescentus.fasta:86951-87000	86951	87000	CC_0085	upstream	43	57	0.00145747
ChrCaulobacter_crescentus.fasta:87001-87050	87001	87050	CC_0085	overlapping	0	45	0.00115063
ChrCaulobacter_crescentus.fasta:87051-87100	87051	87100	CC_0085	overlapping	0	78	0.00199443
ChrCaulobacter_crescentus.fasta:87101-87150	87101	87150	CC_0085	overlapping	0	87	0.00222455
ChrCaulobacter_crescentus.fasta:87151-87200	87151	87200	CC_0085	overlapping	0	79	0.00202
ChrCaulobacter_crescentus.fasta:87201-87250	87201	87250	CC_0085	overlapping	0	89	0.00227569
ChrCaulobacter_crescentus.fasta:87251-87300	87251	87300	CC_0085	overlapping	0	83	0.00212227
ChrCaulobacter_crescentus.fasta:87301-87350	87301	87350	CC_0085	overlapping	0	82	0.0020967
ChrCaulobacter_crescentus.fasta:87351-87400	87351	87400	CC_0085	overlapping	0	85	0.00217341
ChrCaulobacter_crescentus.fasta:87401-87450	87401	87450	CC_0085	overlapping	0	87	0.00222455
ChrCaulobacter_crescentus.fasta:87451-87500	87451	87500	CC_0085	overlapping	0	90	0.00230126
ChrCaulobacter_crescentus.fasta:87501-87550	87501	87550	CC_0085	overlapping	0	73	0.00186658
ChrCaulobacter_crescentus.fasta:87551-87600	87551	87600	CC_0085	overlapping	0	68	0.00173873
ChrCaulobacter_crescentus.fasta:87601-87650	87601	87650	CC_0085	overlapping	0	76	0.00194329
ChrCaulobacter_crescentus.fasta:87651-87700	87651	87700	CC_0085	overlapping	0	74	0.00189215
ChrCaulobacter_crescentus.fasta:87701-87750	87701	87750	CC_0085	overlapping	0	71	0.00181544
ChrCaulobacter_crescentus.fasta:87751-87800	87751	87800	CC_0085	overlapping	0	81	0.00207113
ChrCaulobacter_crescentus.fasta:87801-87850	87801	87850	CC_0085	overlapping	0	102	0.0026081
ChrCaulobacter_crescentus.fasta:87851-87900	87851	87900	CC_0085	overlapping	0	103	0.00263366
ChrCaulobacter_crescentus.fasta:87901-87950	87901	87950	CC_0085	overlapping	0	87	0.00222455
ChrCaulobacter_crescentus.fasta:87951-88000	87951	88000	CC_0085	overlapping	0	68	0.00173873
ChrCaulobacter_crescentus.fasta:88001-88050	88001	88050	CC_0085	overlapping	0	55	0.00140633
ChrCaulobacter_crescentus.fasta:88051-88100	88051	88100	CC_0085	overlapping	0	70	0.00178987
ChrCaulobacter_crescentus.fasta:88101-88150	88101	88150	CC_0085	overlapping	0	78	0.00199443
ChrCaulobacter_crescentus.fasta:88151-88200	88151	88200	CC_0085	overlapping	0	72	0.00184101
ChrCaulobacter_crescentus.fasta:88201-88250	88201	88250	CC_0085	overlapping	0	95	0.00242911
ChrCaulobacter_crescentus.fasta:88251-88300	88251	88300	CC_0085	overlapping	0	104	0.00265923
ChrCaulobacter_crescentus.fasta:88301-88350	88301	88350	CC_0085	overlapping	0	86	0.00219898
ChrCaulobacter_crescentus.fasta:88351-88400	88351	88400	CC_0085	overlapping	0	103	0.00263366
ChrCaulobacter_crescentus.fasta:88401-88450	88401	88450	CC_0085	overlapping	0	101	0.00258253
ChrCaulobacter_crescentus.fasta:88451-88500	88451	88500	CC_0085	overlapping	0	90	0.00230126
ChrCaulobacter_crescentus.fasta:88501-88550	88501	88550	CC_0085	overlapping	0	83	0.00212227
ChrCaulobacter_crescentus.fasta:88551-88600	88551	88600	CC_0085	overlapping	0	90	0.00230126
ChrCaulobacter_crescentus.fasta:88601-88650	88601	88650	CC_0085	overlapping	0	87	0.00222455
ChrCaulobacter_crescentus.fasta:88651-88700	88651	88700	CC_0085	overlapping	0	85	0.00217341
ChrCaulobacter_crescentus.fasta:88701-88750	88701	88750	CC_0085	downstream	18	78	0.00199443
ChrCaulobacter_crescentus.fasta:88751-88800	88751	88800	CC_0085	downstream	68	74	0.00189215
ChrCaulobacter_crescentus.fasta:88801-88850	88801	88850	CC_0085	downstream	118	79	0.00202
ChrCaulobacter_crescentus.fasta:88851-88900	88851	88900	purH	downstream	153	56	0.0014319
ChrCaulobacter_crescentus.fasta:88901-88950	88901	88950	purH	downstream	103	72	0.00184101
ChrCaulobacter_crescentus.fasta:88951-89000	88951	89000	purH	downstream	53	79	0.00202
ChrCaulobacter_crescentus.fasta:89001-89050	89001	89050	purH	downstream	3	72	0.00184101
ChrCaulobacter_crescentus.fasta:89051-89100	89051	89100	purH	overlapping	0	72	0.00184101
ChrCaulobacter_crescentus.fasta:89101-89150	89101	89150	purH	overlapping	0	83	0.00212227
ChrCaulobacter_crescentus.fasta:89151-89200	89151	89200	purH	overlapping	0	81	0.00207113
ChrCaulobacter_crescentus.fasta:89201-89250	89201	89250	purH	overlapping	0	91	0.00232683
ChrCaulobacter_crescentus.fasta:89251-89300	89251	89300	purH	overlapping	0	89	0.00227569
ChrCaulobacter_crescentus.fasta:89301-89350	89301	89350	purH	overlapping	0	59	0.0015086
ChrCaulobacter_crescentus.fasta:89351-89400	89351	89400	purH	overlapping	0	85	0.00217341
ChrCaulobacter_crescentus.fasta:89401-89450	89401	89450	purH	overlapping	0	79	0.00202
ChrCaulobacter_crescentus.fasta:89451-89500	89451	89500	purH	overlapping	0	77	0.00196886
ChrCaulobacter_crescentus.fasta:89501-89550	89501	89550	purH	overlapping	0	87	0.00222455
ChrCaulobacter_crescentus.fasta:89551-89600	89551	89600	purH	overlapping	0	82	0.0020967
ChrCaulobacter_crescentus.fasta:89601-89650	89601	89650	purH	overlapping	0	65	0.00166202
ChrCaulobacter_crescentus.fasta:89651-89700	89651	89700	purH	overlapping	0	68	0.00173873
ChrCaulobacter_crescentus.fasta:89701-89750	89701	89750	purH	overlapping	0	74	0.00189215
ChrCaulobacter_crescentus.fasta:89751-89800	89751	89800	purH	overlapping	0	85	0.00217341
ChrCaulobacter_crescentus.fasta:89801-89850	89801	89850	purH	overlapping	0	77	0.00196886
ChrCaulobacter_crescentus.fasta:89851-89900	89851	89900	purH	overlapping	0	73	0.00186658
ChrCaulobacter_crescentus.fasta:89901-89950	89901	89950	purH	overlapping	0	93	0.00237797
ChrCaulobacter_crescentus.fasta:89951-90000	89951	90000	purH	overlapping	0	98	0.00250582
ChrCaulobacter_crescentus.fasta:90001-90050	90001	90050	purH	overlapping	0	91	0.00232683
ChrCaulobacter_crescentus.fasta:90051-90100	90051	90100	purH	overlapping	0	109	0.00278708
ChrCaulobacter_crescentus.fasta:90101-90150	90101	90150	purH	overlapping	0	100	0.00255696
ChrCaulobacter_crescentus.fasta:90151-90200	90151	90200	purH	overlapping	0	93	0.00237797
ChrCaulobacter_crescentus.fasta:90201-90250	90201	90250	purH	overlapping	0	82	0.0020967
ChrCaulobacter_crescentus.fasta:90251-90300	90251	90300	purH	overlapping	0	90	0.00230126
ChrCaulobacter_crescentus.fasta:90301-90350	90301	90350	purH	overlapping	0	102	0.0026081
ChrCaulobacter_crescentus.fasta:90351-90400	90351	90400	purH	overlapping	0	80	0.00204556
ChrCaulobacter_crescentus.fasta:90401-90450	90401	90450	purH	overlapping	0	66	0.00168759
ChrCaulobacter_crescentus.fasta:90451-90500	90451	90500	purH	overlapping	0	84	0.00214784
ChrCaulobacter_crescentus.fasta:90501-90550	90501	90550	purH	overlapping	0	95	0.00242911
ChrCaulobacter_crescentus.fasta:90551-90600	90551	90600	purH	overlapping	0	94	0.00240354
ChrCaulobacter_crescentus.fasta:90601-90650	90601	90650	purH	overlapping	0	96	0.00245468
ChrCaulobacter_crescentus.fasta:90651-90700	90651	90700	CC_0087	overlapping	0	103	0.00263366
ChrCaulobacter_crescentus.fasta:90701-90750	90701	90750	CC_0087	overlapping	0	82	0.0020967
ChrCaulobacter_crescentus.fasta:90751-90800	90751	90800	CC_0087	overlapping	0	69	0.0017643
ChrCaulobacter_crescentus.fasta:90801-90850	90801	90850	CC_0087	overlapping	0	89	0.00227569
ChrCaulobacter_crescentus.fasta:90851-90900	90851	90900	CC_0087	overlapping	0	106	0.00271037
ChrCaulobacter_crescentus.fasta:90901-90950	90901	90950	CC_0087	overlapping	0	99	0.00253139
ChrCaulobacter_crescentus.fasta:90951-91000	90951	91000	CC_0087	overlapping	0	101	0.00258253
ChrCaulobacter_crescentus.fasta:91001-91050	91001	91050	CC_0087	overlapping	0	96	0.00245468
ChrCaulobacter_crescentus.fasta:91051-91100	91051	91100	CC_0087	overlapping	0	83	0.00212227
ChrCaulobacter_crescentus.fasta:91101-91150	91101	91150	CC_0087	overlapping	0	87	0.00222455
ChrCaulobacter_crescentus.fasta:91151-91200	91151	91200	CC_0087	overlapping	0	86	0.00219898
ChrCaulobacter_crescentus.fasta:91201-91250	91201	91250	CC_0087	overlapping	0	57	0.00145747
ChrCaulobacter_crescentus.fasta:91251-91300	91251	91300	CC_0087	overlapping	0	56	0.0014319
ChrCaulobacter_crescentus.fasta:91301-91350	91301	91350	CC_0087	overlapping	0	75	0.00191772
ChrCaulobacter_crescentus.fasta:91351-91400	91351	91400	CC_0087	overlapping	0	92	0.0023524
ChrCaulobacter_crescentus.fasta:91401-91450	91401	91450	CC_0087	overlapping	0	87	0.00222455
ChrCaulobacter_crescentus.fasta:91451-91500	91451	91500	CC_0088	overlapping	0	81	0.00207113
ChrCaulobacter_crescentus.fasta:91501-91550	91501	91550	CC_0088	overlapping	0	87	0.00222455
ChrCaulobacter_crescentus.fasta:91551-91600	91551	91600	CC_0088	overlapping	0	86	0.00219898
ChrCaulobacter_crescentus.fasta:91601-91650	91601	91650	CC_0088	overlapping	0	88	0.00225012
ChrCaulobacter_crescentus.fasta:91651-91700	91651	91700	CC_0088	overlapping	0	112	0.00286379
ChrCaulobacter_crescentus.fasta:91701-91750	91701	91750	CC_0088	overlapping	0	85	0.00217341
ChrCaulobacter_crescentus.fasta:91751-91800	91751	91800	CC_0088	overlapping	0	71	0.00181544
ChrCaulobacter_crescentus.fasta:91801-91850	91801	91850	CC_0088	overlapping	0	89	0.00227569
ChrCaulobacter_crescentus.fasta:91851-91900	91851	91900	CC_0088	overlapping	0	89	0.00227569
ChrCaulobacter_crescentus.fasta:91901-91950	91901	91950	CC_0088	overlapping	0	89	0.00227569
ChrCaulobacter_crescentus.fasta:91951-92000	91951	92000	CC_0088	overlapping	0	76	0.00194329
ChrCaulobacter_crescentus.fasta:92001-92050	92001	92050	CC_0088	overlapping	0	67	0.00171316
ChrCaulobacter_crescentus.fasta:92051-92100	92051	92100	CC_0088	overlapping	0	63	0.00161088
ChrCaulobacter_crescentus.fasta:92101-92150	92101	92150	CC_0088	overlapping	0	71	0.00181544
ChrCaulobacter_crescentus.fasta:92151-92200	92151	92200	CC_0088	overlapping	0	68	0.00173873
ChrCaulobacter_crescentus.fasta:92201-92250	92201	92250	CC_0088	overlapping	0	62	0.00158531
ChrCaulobacter_crescentus.fasta:92251-92300	92251	92300	CC_0088	overlapping	0	72	0.00184101
ChrCaulobacter_crescentus.fasta:92301-92350	92301	92350	CC_0088	overlapping	0	94	0.00240354
ChrCaulobacter_crescentus.fasta:92351-92400	92351	92400	CC_0088	overlapping	0	90	0.00230126
ChrCaulobacter_crescentus.fasta:92401-92450	92401	92450	CC_0088	overlapping	0	86	0.00219898
ChrCaulobacter_crescentus.fasta:92451-92500	92451	92500	CC_0088	overlapping	0	79	0.00202
ChrCaulobacter_crescentus.fasta:92501-92550	92501	92550	CC_0088	overlapping	0	104	0.00265923
ChrCaulobacter_crescentus.fasta:92551-92600	92551	92600	CC_0088	overlapping	0	99	0.00253139
ChrCaulobacter_crescentus.fasta:92601-92650	92601	92650	CC_0088	overlapping	0	94	0.00240354
ChrCaulobacter_crescentus.fasta:92651-92700	92651	92700	CC_0088	overlapping	0	99	0.00253139
ChrCaulobacter_crescentus.fasta:92701-92750	92701	92750	CC_0088	overlapping	0	99	0.00253139
ChrCaulobacter_crescentus.fasta:92751-92800	92751	92800	CC_0088	overlapping	0	103	0.00263366
ChrCaulobacter_crescentus.fasta:92801-92850	92801	92850	CC_0088	overlapping	0	98	0.00250582
ChrCaulobacter_crescentus.fasta:92851-92900	92851	92900	CC_0088	overlapping	0	89	0.00227569
ChrCaulobacter_crescentus.fasta:92901-92950	92901	92950	CC_0088	overlapping	0	84	0.00214784
ChrCaulobacter_crescentus.fasta:92951-93000	92951	93000	CC_0088	overlapping	0	98	0.00250582
ChrCaulobacter_crescentus.fasta:93001-93050	93001	93050	CC_0088	overlapping	0	118	0.00301721
ChrCaulobacter_crescentus.fasta:93051-93100	93051	93100	CC_0088	overlapping	0	107	0.00273594
ChrCaulobacter_crescentus.fasta:93101-93150	93101	93150	CC_0088	overlapping	0	112	0.00286379
ChrCaulobacter_crescentus.fasta:93151-93200	93151	93200	CC_0088	overlapping	0	105	0.0026848
ChrCaulobacter_crescentus.fasta:93201-93250	93201	93250	CC_0088	overlapping	0	107	0.00273594
ChrCaulobacter_crescentus.fasta:93251-93300	93251	93300	CC_0088	overlapping	0	118	0.00301721
ChrCaulobacter_crescentus.fasta:93301-93350	93301	93350	CC_0088	overlapping	0	127	0.00324733
ChrCaulobacter_crescentus.fasta:93351-93400	93351	93400	CC_0088	overlapping	0	105	0.0026848
ChrCaulobacter_crescentus.fasta:93401-93450	93401	93450	CC_0088	overlapping	0	84	0.00214784
ChrCaulobacter_crescentus.fasta:93451-93500	93451	93500	CC_0088	overlapping	0	74	0.00189215
ChrCaulobacter_crescentus.fasta:93501-93550	93501	93550	CC_0088	overlapping	0	78	0.00199443
ChrCaulobacter_crescentus.fasta:93551-93600	93551	93600	CC_0088	overlapping	0	86	0.00219898
ChrCaulobacter_crescentus.fasta:93601-93650	93601	93650	CC_0088	overlapping	0	96	0.00245468
ChrCaulobacter_crescentus.fasta:93651-93700	93651	93700	CC_0088	overlapping	0	109	0.00278708
ChrCaulobacter_crescentus.fasta:93701-93750	93701	93750	CC_0088	overlapping	0	105	0.0026848
ChrCaulobacter_crescentus.fasta:93751-93800	93751	93800	CC_0088	overlapping	0	93	0.00237797
ChrCaulobacter_crescentus.fasta:93801-93850	93801	93850	CC_0088	overlapping	0	99	0.00253139
ChrCaulobacter_crescentus.fasta:93851-93900	93851	93900	CC_0088	overlapping	0	86	0.00219898
ChrCaulobacter_crescentus.fasta:93901-93950	93901	93950	CC_0088	overlapping	0	97	0.00248025
ChrCaulobacter_crescentus.fasta:93951-94000	93951	94000	CC_0088	overlapping	0	91	0.00232683
ChrCaulobacter_crescentus.fasta:94001-94050	94001	94050	CC_0088	overlapping	0	92	0.0023524
ChrCaulobacter_crescentus.fasta:94051-94100	94051	94100	CC_0088	overlapping	0	77	0.00196886
ChrCaulobacter_crescentus.fasta:94101-94150	94101	94150	CC_0088	overlapping	0	80	0.00204556
ChrCaulobacter_crescentus.fasta:94151-94200	94151	94200	CC_0088	overlapping	0	100	0.00255696
ChrCaulobacter_crescentus.fasta:94201-94250	94201	94250	CC_0088	overlapping	0	98	0.00250582
ChrCaulobacter_crescentus.fasta:94251-94300	94251	94300	CC_0088	overlapping	0	73	0.00186658
ChrCaulobacter_crescentus.fasta:94301-94350	94301	94350	CC_0088	overlapping	0	84	0.00214784
ChrCaulobacter_crescentus.fasta:94351-94400	94351	94400	CC_0088	overlapping	0	123	0.00314506
ChrCaulobacter_crescentus.fasta:94401-94450	94401	94450	CC_0088	overlapping	0	119	0.00304278
ChrCaulobacter_crescentus.fasta:94451-94500	94451	94500	CC_0088	overlapping	0	96	0.00245468
ChrCaulobacter_crescentus.fasta:94501-94550	94501	94550	CC_0088	overlapping	0	90	0.00230126
ChrCaulobacter_crescentus.fasta:94551-94600	94551	94600	CC_0088	overlapping	0	90	0.00230126
ChrCaulobacter_crescentus.fasta:94601-94650	94601	94650	CC_0088	overlapping	0	68	0.00173873
ChrCaulobacter_crescentus.fasta:94651-94700	94651	94700	CC_0088	overlapping	0	80	0.00204556
ChrCaulobacter_crescentus.fasta:94701-94750	94701	94750	CC_0088	overlapping	0	82	0.0020967
ChrCaulobacter_crescentus.fasta:94751-94800	94751	94800	CC_0088	overlapping	0	84	0.00214784
ChrCaulobacter_crescentus.fasta:94801-94850	94801	94850	CC_0088	overlapping	0	89	0.00227569
ChrCaulobacter_crescentus.fasta:94851-94900	94851	94900	CC_0088	overlapping	0	78	0.00199443
ChrCaulobacter_crescentus.fasta:94901-94950	94901	94950	CC_0088	overlapping	0	77	0.00196886
ChrCaulobacter_crescentus.fasta:94951-95000	94951	95000	CC_0088	overlapping	0	83	0.00212227
ChrCaulobacter_crescentus.fasta:95001-95050	95001	95050	CC_0088	overlapping	0	80	0.00204556
ChrCaulobacter_crescentus.fasta:95051-95100	95051	95100	CC_0088	overlapping	0	83	0.00212227
ChrCaulobacter_crescentus.fasta:95101-95150	95101	95150	CC_0088	overlapping	0	93	0.00237797
ChrCaulobacter_crescentus.fasta:95151-95200	95151	95200	CC_0088	overlapping	0	101	0.00258253
ChrCaulobacter_crescentus.fasta:95201-95250	95201	95250	CC_0088	overlapping	0	92	0.0023524
ChrCaulobacter_crescentus.fasta:95251-95300	95251	95300	CC_0088	overlapping	0	96	0.00245468
ChrCaulobacter_crescentus.fasta:95301-95350	95301	95350	CC_0088	overlapping	0	92	0.0023524
ChrCaulobacter_crescentus.fasta:95351-95400	95351	95400	CC_0088	overlapping	0	107	0.00273594
ChrCaulobacter_crescentus.fasta:95401-95450	95401	95450	CC_0088	overlapping	0	103	0.00263366
ChrCaulobacter_crescentus.fasta:95451-95500	95451	95500	CC_0088	overlapping	0	85	0.00217341
ChrCaulobacter_crescentus.fasta:95501-95550	95501	95550	CC_0088	overlapping	0	98	0.00250582
ChrCaulobacter_crescentus.fasta:95551-95600	95551	95600	CC_0088	overlapping	0	84	0.00214784
ChrCaulobacter_crescentus.fasta:95601-95650	95601	95650	CC_0088	overlapping	0	108	0.00276151
ChrCaulobacter_crescentus.fasta:95651-95700	95651	95700	CC_0088	overlapping	0	144	0.00368202
ChrCaulobacter_crescentus.fasta:95701-95750	95701	95750	CC_0088	overlapping	0	129	0.00329847
ChrCaulobacter_crescentus.fasta:95751-95800	95751	95800	CC_0088	overlapping	0	132	0.00337518
ChrCaulobacter_crescentus.fasta:95801-95850	95801	95850	CC_0088	overlapping	0	145	0.00370759
ChrCaulobacter_crescentus.fasta:95851-95900	95851	95900	CC_0088	overlapping	0	141	0.00360531
ChrCaulobacter_crescentus.fasta:95901-95950	95901	95950	CC_0088	overlapping	0	163	0.00416784
ChrCaulobacter_crescentus.fasta:95951-96000	95951	96000	CC_0088	overlapping	0	161	0.0041167
ChrCaulobacter_crescentus.fasta:96001-96050	96001	96050	CC_0088	overlapping	0	159	0.00406556
ChrCaulobacter_crescentus.fasta:96051-96100	96051	96100	CC_0088	overlapping	0	184	0.0047048
ChrCaulobacter_crescentus.fasta:96101-96150	96101	96150	CC_0088	overlapping	0	182	0.00465366
ChrCaulobacter_crescentus.fasta:96151-96200	96151	96200	CC_0088	overlapping	0	180	0.00460252
ChrCaulobacter_crescentus.fasta:96201-96250	96201	96250	CC_0088	overlapping	0	170	0.00434683
ChrCaulobacter_crescentus.fasta:96251-96300	96251	96300	CC_0088	overlapping	0	128	0.0032729
ChrCaulobacter_crescentus.fasta:96301-96350	96301	96350	CC_0088	downstream	11	161	0.0041167
ChrCaulobacter_crescentus.fasta:96351-96400	96351	96400	CC_0088	downstream	61	149	0.00380986
ChrCaulobacter_crescentus.fasta:96401-96450	96401	96450	CC_0088	downstream	111	126	0.00322176
ChrCaulobacter_crescentus.fasta:96451-96500	96451	96500	CC_0089	upstream	128	60	0.00153417
ChrCaulobacter_crescentus.fasta:96501-96550	96501	96550	CC_0089	upstream	78	37	0.000946074
ChrCaulobacter_crescentus.fasta:96551-96600	96551	96600	CC_0089	upstream	28	54	0.00138076
ChrCaulobacter_crescentus.fasta:96601-96650	96601	96650	CC_0089	overlapping	0	93	0.00237797
ChrCaulobacter_crescentus.fasta:96651-96700	96651	96700	CC_0089	overlapping	0	89	0.00227569
ChrCaulobacter_crescentus.fasta:96701-96750	96701	96750	CC_0089	overlapping	0	80	0.00204556
ChrCaulobacter_crescentus.fasta:96751-96800	96751	96800	CC_0089	overlapping	0	96	0.00245468
ChrCaulobacter_crescentus.fasta:96801-96850	96801	96850	CC_0089	overlapping	0	109	0.00278708
ChrCaulobacter_crescentus.fasta:96851-96900	96851	96900	CC_0089	overlapping	0	102	0.0026081
ChrCaulobacter_crescentus.fasta:96901-96950	96901	96950	CC_0089	overlapping	0	98	0.00250582
ChrCaulobacter_crescentus.fasta:96951-97000	96951	97000	CC_0089	overlapping	0	75	0.00191772
ChrCaulobacter_crescentus.fasta:97001-97050	97001	97050	CC_0089	overlapping	0	89	0.00227569
ChrCaulobacter_crescentus.fasta:97051-97100	97051	97100	CC_0089	overlapping	0	116	0.00296607
ChrCaulobacter_crescentus.fasta:97101-97150	97101	97150	CC_0089	overlapping	0	134	0.00342632
ChrCaulobacter_crescentus.fasta:97151-97200	97151	97200	CC_0089	overlapping	0	152	0.00388657
ChrCaulobacter_crescentus.fasta:97201-97250	97201	97250	CC_0089	overlapping	0	155	0.00396328
ChrCaulobacter_crescentus.fasta:97251-97300	97251	97300	CC_0089	overlapping	0	176	0.00450024
ChrCaulobacter_crescentus.fasta:97301-97350	97301	97350	CC_0089	overlapping	0	137	0.00350303
ChrCaulobacter_crescentus.fasta:97351-97400	97351	97400	CC_0089	overlapping	0	121	0.00309392
ChrCaulobacter_crescentus.fasta:97401-97450	97401	97450	CC_0089	overlapping	0	155	0.00396328
ChrCaulobacter_crescentus.fasta:97451-97500	97451	97500	CC_0089	overlapping	0	156	0.00398885
ChrCaulobacter_crescentus.fasta:97501-97550	97501	97550	CC_0089	overlapping	0	214	0.00547189
ChrCaulobacter_crescentus.fasta:97551-97600	97551	97600	CC_0089	overlapping	0	312	0.0079777
ChrCaulobacter_crescentus.fasta:97601-97650	97601	97650	CC_0089	overlapping	0	531	0.0135774
ChrCaulobacter_crescentus.fasta:97651-97700	97651	97700	CC_0089	overlapping	0	649	0.0165946
ChrCaulobacter_crescentus.fasta:97701-97750	97701	97750	CC_0089	overlapping	0	696	0.0177964
ChrCaulobacter_crescentus.fasta:97751-97800	97751	97800	CC_0089	downstream	14	884	0.0226035
ChrCaulobacter_crescentus.fasta:97801-97850	97801	97850	CC_0090	overlapping	0	670	0.0171316
ChrCaulobacter_crescentus.fasta:97851-97900	97851	97900	CC_0090	overlapping	0	632	0.01616
ChrCaulobacter_crescentus.fasta:97901-97950	97901	97950	CC_0090	overlapping	0	492	0.0125802
ChrCaulobacter_crescentus.fasta:97951-98000	97951	98000	CC_0090	overlapping	0	314	0.00802884
ChrCaulobacter_crescentus.fasta:98001-98050	98001	98050	CC_0090	overlapping	0	180	0.00460252
ChrCaulobacter_crescentus.fasta:98051-98100	98051	98100	CC_0090	overlapping	0	118	0.00301721
ChrCaulobacter_crescentus.fasta:98101-98150	98101	98150	CC_0090	overlapping	0	106	0.00271037
ChrCaulobacter_crescentus.fasta:98151-98200	98151	98200	CC_0090	overlapping	0	127	0.00324733
ChrCaulobacter_crescentus.fasta:98201-98250	98201	98250	CC_0090	overlapping	0	118	0.00301721
ChrCaulobacter_crescentus.fasta:98251-98300	98251	98300	CC_0090	overlapping	0	118	0.00301721
ChrCaulobacter_crescentus.fasta:98301-98350	98301	98350	CC_0090	overlapping	0	114	0.00291493
ChrCaulobacter_crescentus.fasta:98351-98400	98351	98400	CC_0090	overlapping	0	100	0.00255696
ChrCaulobacter_crescentus.fasta:98401-98450	98401	98450	CC_0090	overlapping	0	90	0.00230126
ChrCaulobacter_crescentus.fasta:98451-98500	98451	98500	CC_0090	overlapping	0	79	0.00202
ChrCaulobacter_crescentus.fasta:98501-98550	98501	98550	CC_0090	overlapping	0	70	0.00178987
ChrCaulobacter_crescentus.fasta:98551-98600	98551	98600	CC_0090	overlapping	0	82	0.0020967
ChrCaulobacter_crescentus.fasta:98601-98650	98601	98650	CC_0090	overlapping	0	85	0.00217341
ChrCaulobacter_crescentus.fasta:98651-98700	98651	98700	CC_0090	overlapping	0	84	0.00214784
ChrCaulobacter_crescentus.fasta:98701-98750	98701	98750	CC_0090	overlapping	0	85	0.00217341
ChrCaulobacter_crescentus.fasta:98751-98800	98751	98800	CC_0090	overlapping	0	82	0.0020967
ChrCaulobacter_crescentus.fasta:98801-98850	98801	98850	CC_0090	overlapping	0	86	0.00219898
ChrCaulobacter_crescentus.fasta:98851-98900	98851	98900	CC_0090	overlapping	0	69	0.0017643
ChrCaulobacter_crescentus.fasta:98901-98950	98901	98950	CC_0090	overlapping	0	64	0.00163645
ChrCaulobacter_crescentus.fasta:98951-99000	98951	99000	CC_0090	overlapping	0	55	0.00140633
ChrCaulobacter_crescentus.fasta:99001-99050	99001	99050	CC_0090	overlapping	0	88	0.00225012
ChrCaulobacter_crescentus.fasta:99051-99100	99051	99100	CC_0090	overlapping	0	114	0.00291493
ChrCaulobacter_crescentus.fasta:99101-99150	99101	99150	CC_0090	overlapping	0	85	0.00217341
ChrCaulobacter_crescentus.fasta:99151-99200	99151	99200	CC_0090	overlapping	0	66	0.00168759
ChrCaulobacter_crescentus.fasta:99201-99250	99201	99250	CC_0090	overlapping	0	102	0.0026081
ChrCaulobacter_crescentus.fasta:99251-99300	99251	99300	CC_0090	overlapping	0	138	0.0035286
ChrCaulobacter_crescentus.fasta:99301-99350	99301	99350	CC_0090	overlapping	0	133	0.00340075
ChrCaulobacter_crescentus.fasta:99351-99400	99351	99400	CC_0090	overlapping	0	131	0.00334961
ChrCaulobacter_crescentus.fasta:99401-99450	99401	99450	CC_0090	upstream	16	142	0.00363088
ChrCaulobacter_crescentus.fasta:99451-99500	99451	99500	CC_0091	overlapping	0	137	0.00350303
ChrCaulobacter_crescentus.fasta:99501-99550	99501	99550	CC_0091	overlapping	0	75	0.00191772
ChrCaulobacter_crescentus.fasta:99551-99600	99551	99600	CC_0091	overlapping	0	89	0.00227569
ChrCaulobacter_crescentus.fasta:99601-99650	99601	99650	CC_0091	overlapping	0	107	0.00273594
ChrCaulobacter_crescentus.fasta:99651-99700	99651	99700	CC_0091	overlapping	0	91	0.00232683
ChrCaulobacter_crescentus.fasta:99701-99750	99701	99750	CC_0091	overlapping	0	92	0.0023524
ChrCaulobacter_crescentus.fasta:99751-99800	99751	99800	CC_0091	overlapping	0	97	0.00248025
[truncated: 78,863 more rows]
