# Supplementary material for: A Cell Cycle and Nutritional Checkpoint Controlling Bacterial Surface Adhesion
Source: PLoS Genet. 2014 Jan 23;10(1):e1004101. doi: 10.1371/journal.pgen.1004101 (PMC3900383; doi:10.1371/journal.pgen.1004101)
Supplement: Table S4 — CtrA ChIP-seq top hits. (XLSX) [file pgen.1004101.s011.xlsx]

## Sheet: Sorted by score
A cell cycle and nutritional checkpoint controlling bacterial surface adhesion.
Aretha Fiebig, Julien Herrou, Coralie Fumeaux, Sunish K. Radhakrishnan, Patrick H. Viollier, Sean Crosson
Table S4: CtrA ChIP-seq top hits. Peak 50-bp window from regions with significant sequence coverage. Tab 1 sorted by score; Tab 2 sorted by genome position. See Supplementary Excel sheet (Table S5) for sequence coverage on all 50-bp genome segments.
a Start and end positions of each window are in NA1000 genome coordinates (NC_011916). b Genome feature adjacent to sequence peaks are indicated. When peak is between two 5’ ends of features (<200 bp away), both are listed. c Distance between peak and 5’ end of feature. Negative distances indicate peak is 5’ of feature; positive distances indicate peak is internal to feature; 0 indicates peak win…
50 bp window a		Adjacent feature(s) b				# reads	% of total reads	Z-Score
Start	End	NA1000	CB15	Annotation	Dist. c
3924401	3924450	CCNA_03754	CC_3639	fzlA, GST family FtsZ-binding protein	-25	1650	0.119311	72.379
370401	370450	CCNA_00354	CC_0349	NlpC/P60 CHAP domain amidase protein	0	1512	0.109333	66.1807
1231451	1231500	CCNA_01126	na	Hypothetical protein	+22	1463	0.105789	63.9799
3506551	3506600	CCNA_03325	CC_3218	Hypothetical protein	-39	1251	0.0904598	54.4579
		CCNA_03326	CC_3219	Two-component sensor histidine kinase	0
2551901	2551950	CCNA_02408	CC_2323	Conserved hypothetical protein	-37	1124	0.0812764	48.7537
		CCNA_02409	CC_2324	Hybrid sensor histidine kinase/receiver protein	-68
445451	445500	CCNA_00439	CC_0430	Methyl-accepting chemotaxis protein	0	1067	0.0771547	46.1935
366001	366050	CCNA_00350	CC_0345	Hypothetical protein	-15	1014	0.0733223	43.8131
		CCNA_00351	CC_0346	priA, Primosomal protein N'	-62
2090301	2090350	CCNA_01948	CC_1872	Peptidoglycan-specific endopeptidase, M23 family	-13	991	0.0716592	42.78
51	100	CCNA_00001	CC_0001	ATP/GTP-binding protein	-102	960	0.0694176	41.3876
3592501	3592550	CCNA_03426	CC_3317	Hypothetical protein	-78	802	0.0579926	34.2911
		CCNA_03427	CC_3318	Hypothetical protein	0
785001	785050	CCNA_00729	CC_0693	Hypothetical protein	+19	782	0.0565464	33.3928
3720801	3720850	CCNA_03567	CC_3454	Acyl-CoA dehydrogenase	-101	760	0.0549556	32.4047
3566351	3566400	CCNA_03395	CC_3286	Two-component receiver domain protein	-29	755	0.054594	32.1801
4042851	4042900	CCNA_03879	CC_3763	hemE, Uroporphyrinogen decarboxylase	-131	753	0.0544494	32.0903
2775801	2775850	CCNA_02625	CC_2542	ftsQ, Cell division protein	-60	742	0.053654	31.5962
1634101	1634150	CCNA_01524	CC_1457	FlbA protein	-34	730	0.0527863	31.0572
		CCNA_01525	CC_1458	flbT, Flagellar biosynthesis repressor	-116
1404951	1405000	CCNA_01278	CC_1220	Histidine phosphotransferase domain protein	0	647	0.0467846	27.3293
1637701	1637750	CCNA_01530	(CC_1463)	fljJ, Flagellin	-91	642	0.046423	27.1047
3358601	3358650	CCNA_03198	CC_3100	Two-component response regulator	-10	631	0.0456276	26.6106
2681151	2681200	CCNA_02534	na	hypothetical protein	-6	627	0.0453384	26.431
		CCNA_02535	CC_2451	DNA topoisomerase I	-112
3279751	3279800	CCNA_03130	CC_3035	ctrA, Cell cycle response regulator	-104	622	0.0449768	26.2064
371251	371300	CCNA_00355	CC_0350	Hypothetical protein with pentapeptide repeats	-23	619	0.0447599	26.0716
3413551	3413600	CCNA_03246	CC_3144	Hypothetical protein	-68	569	0.0411444	23.8259
		CCNA_03247	CC_3145	Methyl-accepting chemotaxis protein	-160
2253401	2253450	CCNA_02105	CC_2026	Conserved hypothetical protein	-13	557	0.0402767	23.2869
2253551	2253600				-163	280	0.0202468	10.8455
2556001	2556050	CCNA_02411	CC_2326	pleA, Putative lytic transglycosylase	-1	503	0.0363719	20.8615
		CCNA_02412	CC_2327	TonB protein	-143
2391751	2391800	CCNA_02242	CC_2160	PHB granule-associated protein, phasin2	-94	497	0.0359381	20.592
		CCNA_02243	CC_2161	D-alanyl-D-alanine serine-type carboxypeptidase	-9
3198801	3198850	CCNA_03043	CC_2948	pilA, Type IV pilin protein	-99	472	0.0341303	19.4691
		CCNA_03044	na	CpaC-related secretion pathway protein	-169
101901	101950	CCNA_00089	CC_0091	MHYT/PAS-family GGDEF/EAL protein	-6	462	0.0334072	19.02
2889851	2889900	CCNA_02726	CC_2643	Putative acetyltransferase/acyltransferase	-34	454	0.0328287	18.6607
1572551	1572600	CCNA_01464	CC_1398	Hypothetical protein	-93	447	0.0323226	18.3463
		CCNA_01465	CC_1399	Methyl-accepting chemotaxis protein	-6
2186901	2186950	CCNA_02041	CC_1963	clpP, ATP-dependent endopeptidase clp proteolytic subunit	-49	439	0.0317441	17.987
851401	851450	CCNA_00787	CC_0750	motA, Chemotaxis protein	0	432	0.0312379	17.6725
		CCNA_00788	CC_0751	Transporter, MFS superfamily	-68
3968701	3968750	CCNA_03803	CC_3689	celD, Putative cellulose biosynthesis protein	-8	418	0.0302256	17.0437
2696401	2696450	CCNA_02547	CC_2463	divK, Response regulator receiver protein	-83	411	0.0297194	16.7293
		CCNA_02548	CC_2464	Conserved hypothetical protein	0
3983801	3983850	CCNA_03819	CC_3704	ftsK, Cell division protein	-18	410	0.0296471	16.6844
899551	899600	CCNA_00834	CC_0792	fljM, Flagellin	-62	406	0.0293579	16.5048
248001	248050	CCNA_00232	CC_0232	Hypothetical protein	-48	405	0.0292855	16.4598
		CCNA_00233	CC_0233	flmA, Flagellin modification protein / UDP-N-acetylglucosamine 4,6-dehydratase	-32
3708751	3708800	CCNA_03552	CC_3439	Conserved hypothetical protein	-1	395	0.0285624	16.0107
561701	561750	CCNA_00542	CC_0508	Hypothetical protein	-37	394	0.0284901	15.9658
2072551	2072600	CCNA_01925	CC_1849	Coniferyl aldehyde dehydrogenase	-125	391	0.0282732	15.831
		CCNA_01926	CC_1850	dgcB, GGDEF diguanylate cyclase	-20
938901	938950	CCNA_00860	CC_0817	hfiA, Holdfast inhibitor A	-76	386	0.0279117	15.6065
364251	364300	CCNA_00348	CC_0343	Probable chemoreceptor Y4FA	-30	373	0.0269716	15.0226
3572451	3572500	CCNA_03404	CC_3295	rcdA, regulator of CtrA degradation	-170	373	0.0269716	15.0226
3572601	3572650				-20	346	0.0250193	13.8099
3955251	3955300	CCNA_03789	CC_3675	Hypothetical protein	-45	365	0.0263931	14.6632
		CCNA_03790	CC_3676	samA, Hypothetical protein	-24
1085151	1085200	CCNA_01003	CC_0952	fliO, flagellar biosynthesis protein	-70	355	0.02567	14.2141
		CCNA_01004	CC_0953	flgB, Flagellar basal-body rod protein	0
96301	96350	CCNA_00086	CC_0088	NAD-specific glutamate dehydrogenase	-11	353	0.0255254	14.1243
3006701	3006750	CCNA_02852	CC_2764	hypothetical protein	0	341	0.0246577	13.5853
1026401	1026450	CCNA_00948	CC_0903	sciP, Small CtrA inhibitory protein	0	340	0.0245854	13.5404
52151	52200	CCNA_00048	CC_0050	metK, S-adenosylmethionine synthetase	-26	337	0.0243685	13.4056
399751	399800	CCNA_00382	CC_0378	ccrM, Adenine-specific methyltransferase	-38	335	0.0242238	13.3158
3857851	3857900	CCNA_03691	CC_3576	kidO, bifunctional regulator KidO	-9	321	0.0232115	12.687
		CCNA_03692	CC_3577	Xanthine and CO dehydrogenases maturation factor, XdhC/CoxF family	-76
3568851	3568900	CCNA_03397	CC_3288	Hypothetical cytosolic protein	-11	313	0.022633	12.3277
878051	878100	CCNA_00814	CC_0775	Hypothetical protein	0	309	0.0223438	12.148
3284051	3284100	CCNA_03136	CC_3041	fliJ, Flagellar export protein	-47	308	0.0222715	12.1031
2185201	2185250	CCNA_02039	CC_1961	clpX, ATP-dependent endopeptidase clp ATP-binding subunit	-73	293	0.0211868	11.4294
2505101	2505150	CCNA_02364	CC_2281	Methyl-accepting chemotaxis protein	-20	290	0.0209699	11.2946
2484101	2484150	CCNA_02343	CC_2260	Hypothetical protein with pentapeptide repeats	-58	289	0.0208976	11.2497
172951	173000	CCNA_00163	CC_0164	Chain length regulator/Tyrosine-protein kinase (capsular polysaccharide biosynthesis)	0	284	0.020536	11.0251
85001	85050	CCNA_00081	CC_0083	Hypothetical protein	-29	282	0.0203914	10.9353
1193201	1193250	CCNA_01086	CC_1034	lepA, GTP-binding protein	-88	278	0.0201022	10.7556
1765601	1765650	CCNA_01644	CC_1573	motB, Chemotaxis protein	-49	277	0.0200299	10.7107
		CCNA_01645	CC_1574	3-hydroxyisobutyrate dehydrogenase	-17
1262801	1262850	CCNA_01157	CC_1101	Protoporphyrinogen oxidase	0	275	0.0198852	10.6209
3131851	3131900	CCNA_02976	CC_2882	MCP-signal associated domain protein	+22	274	0.0198129	10.576
		CCNA_02977	CC_2883	sigU, RNA polymerase ECF-type sigma factor	-163
3268101	3268150	CCNA_03119	CC_3024	Hypothetical protein	-1	273	0.0197406	10.5311
		CCNA_03120	CC_3025	cheW, Chemotaxis protein	+26
3666451	3666500	CCNA_03507	CC_3396	pdeA, GGDEF/EAL diguanylate cyclase-phosphodiesterase	-38	273	0.0197406	10.5311
1233451	1233500	CCNA_01129	CC_1075	fliQ, Flagellar biosynthetic protein	-4	272	0.0196683	10.4862
3091851	3091900	CCNA_02931	CC_2839	flgE-related flagellar hook protein	0	272	0.0196683	10.4862
		CCNA_02932	na	Hypothetical protein	0
252401	252450	CCNA_00236	CC_0236	Conserved hypothetical protein	-93	270	0.0195237	10.3963
		CCNA_00237	CC_0237	chvI, Two-component response regulator	-75
3434851	3434900	CCNA_03265	CC_3162	CBS pair-family sensor histidine kinase/receiver domain protein	-39	270	0.0195237	10.3963
3760251	3760300	CCNA_03605	CC_3491	Hypothetical protein	-62	263	0.0190175	10.0819
1397451	1397500	CCNA_01268	CC_1210	Cytochrome c	-129	262	0.0189452	10.037
		CCNA_01269	CC_1211	gcrA2, Cell cycle regulatory protein-like	-52
2132201	2132250	CCNA_01985	CC_1908	ABC transporter ATP-binding protein	-1	262	0.0189452	10.037
1304651	1304700	CCNA_01186	CC_1128	Conserved hypothetical protein	-5	261	0.0188729	9.99209
2773201	2773250	CCNA_02623	CC_2540	ftsZ, Cell division protein	-96	258	0.018656	9.85735
1231201	1231250	CCNA_01125	CC_1072	Ribonuclease H	0	256	0.0185114	9.76752
3247651	3247700	CCNA_03096	CC_3001	TonB-dependent receptor	0	248	0.0179329	9.4082
3199501	3199550	CCNA_03045	CC_2950	TadG-related pilus assembly protein	0	244	0.0176436	9.22854
954001	954050	CCNA_00875	CC_0832	Flp/Fap pilin component protein	-77	242	0.017499	9.13871
2546201	2546250	CCNA_02402	CC_2317	Methyl-accepting chemotaxis protein	+36	242	0.017499	9.13871
		CCNA_02403	CC_2318	ABC transporter permease protein	-116
2210351	2210400	CCNA_02060	CC_1981	CrcB family protein	-77	238	0.0172098	8.95905
		CCNA_02061	CC_1982	Hypothetical protein	-38
1223601	1223650	CCNA_01119	CC_1066	Hypothetical protein	-72	232	0.0167759	8.68956
783701	783750	CCNA_00728	CC_0692	Hypothetical protein	-46	230	0.0166313	8.59973
1491601	1491650	CCNA_R0033	na	Cell cycle regulated sRNA	0	230	0.0166313	8.59973
1272501	1272550	CCNA_01163	CC_1106	Ice nucleation protein	-39	225	0.0162697	8.37515
1812851	1812900	CCNA_01685	CC_1613	yccV, Hemimethylated DNA-binding protein	-7	225	0.0162697	8.37515
		CCNA_01686	CC_1614	Exopolyphosphatase	0
369151	369200	CCNA_00352	CC_0347	Integral membrane protein	0	224	0.0161974	8.33024
		CCNA_00353	CC_0348	O-antigen acetylase	-80
2656601	2656650	CCNA_02507	CC_2425	hfsE, Polyisoprenylphosphate hexose-1-phosphotransferase	0	216	0.015619	7.97092
3353801	3353850	CCNA_03191	CC_3094	Sensory box/GGDEF family protein	-128	213	0.015402	7.83617
212351	212400	CCNA_00199	CC_0199	Hypothetical protein	0	211	0.0152574	7.74634
1220351	1220400	CCNA_01115	CC_1062	Two component sensor histidine kinase	-13	211	0.0152574	7.74634
		CCNA_01116	CC_1063	divJ, Histidine protein kinase	-135
2890001	2890050	CCNA_02727	CC_2644	PhoH protein	-93	211	0.0152574	7.74634
3109201	3109250	CCNA_02949	CC_2856	flmE, Flagellin modification protein	0	211	0.0152574	7.74634
3188001	3188050	CCNA_03032	CC_2937	Cytosol aminopeptidase	-13	211	0.0152574	7.74634
		CCNA_03033	CC_2938	Tetratricopeptide repeat family protein	0
841751	841800	CCNA_00780	CC_0743	N-formylglutamate deformylase	-65	206	0.0148959	7.52177
		CCNA_00781	CC_0744	cpdR, Two-component receiver protein	-38
978251	978300	CCNA_00900	CC_0857	CHASE4-family GGDEF/EAL protein	0	205	0.0148235	7.47685
179151	179200	CCNA_00166	CC_0167	Bacterial transglutaminase-like cysteine proteinase BTLCP	-81	199	0.0143897	7.20737
		CCNA_00167	CC_0168	Bis(5'-nucleosyl)-tetraphosphatase	-111
1406951	1407000	CCNA_01280	CC_1222	Conserved hypothetical protein	-53	199	0.0143897	7.20737
		CCNA_01281	CC_1223	Glycerol kinase	-64
2482701	2482750	CCNA_02342	CC_2259	Hypothetical protein with pentapeptide repeats	-20	199	0.0143897	7.20737
2279201	2279250	CCNA_02125	CC_2045	podJ, Polar development protein	-5	193	0.0139558	6.93788
535001	535050	CCNA_00519	CC_0486	Conserved hypothetical protein	-34	192	0.0138835	6.89296
2279351	2279400	CCNA_02126	CC_2046	Conserved hypothetical protein	-5	191	0.0138112	6.84805
2664901	2664950	CCNA_02513	CC_2431	hfsA, Holdfast synthesis chain length determinant	-54	191	0.0138112	6.84805
		CCNA_02514	CC_2432	hfsD, polysaccharide secretin protein	0
2230101	2230150	CCNA_02078	CC_1999	serS, Seryl-tRNA synthetase	-226	190	0.0137389	6.80313
3854251	3854300	CCNA_03687	CC_3572	Carbonic anhydrase	0	187	0.013522	6.66839
2097001	2097050	CCNA_01952	CC_1876	N-acetylmuramoyl-L-alanine amidase	-32	186	0.0134497	6.62347
1793501	1793550	CCNA_01671	CC_1599	dgrA, Diguanylate receptor protein	-24	185	0.0133773	6.57856
966901	966950	CCNA_00888	CC_0845	Conserved hypothetical protein	-6	183	0.0132327	6.48873
1923401	1923450	CCNA_01797	CC_1725	DivIC-related Septum formation initiator	-39	183	0.0132327	6.48873
3786901	3786950	CCNA_03630	CC_3515	GepA superfamily protein	-111	183	0.0132327	6.48873
		CCNA_03631	NA	Hypothetical protein	-35
256801	256850	CCNA_00243	CC_0243	Hypothetical protein	+38	182	0.0131604	6.44381
		CCNA_00244	CC_0244	Hydrolase (HAD superfamily)	-103
1896251	1896300	CCNA_01768	CC_1697	Hypothetical protein	0	182	0.0131604	6.44381
3082501	3082550	CCNA_02922	CC_2831	Hypothetical protein	+23	180	0.0130158	6.35398
1481751	1481800	CCNA_01365	CC_1307	perP, Aspartyl protease	-37	179	0.0129435	6.30907
1538551	1538600	CCNA_01421	CC_1359	6,7-dimethyl-8-ribityllumazine synthase (Lumazine synthase I, large subunit, riboflavin synthase)	0	177	0.0127989	6.21924
2300601	2300650	CCNA_02141	CC_2062	fliL, Flagellar protein	-56	175	0.0126542	6.12941
		CCNA_02142	CC_2063	flgF, Flagellar basal-body rod protein	-122
333051	333100	CCNA_00317	CC_0315	cgtA, GTP-binding protein (probably involved in DNA repair)	-80	174	0.0125819	6.08449
		CCNA_00318	CC_0316	Hypothetical protein	-79
500251	500300	CCNA_00483	CC_0451	Zn-dependent hydrolase, glyoxalase II family	-27	169	0.0122204	5.85992
556351	556400	CCNA_00538	CC_0504	Methyl-accepting chemotaxis protein	-24	169	0.0122204	5.85992
2374751	2374800	CCNA_02225	CC_2141	Transcriptional regulator, ArsR family / SAM-dependent methyltransferase	-94	169	0.0122204	5.85992
3056201	3056250	CCNA_02901	CC_2810	Methyl-accepting chemotaxis protein	0	168	0.0121481	5.815
2409351	2409400	CCNA_02257	CC_2175	fliN, Flagellar motor switch protein	0	162	0.0117142	5.54551
		CCNA_02258	CC_2176	Lipoate-protein ligase B	0
3879851	3879900	CCNA_03713	CC_3599	rpoN, RNA polymerase sigma-54 factor	-13	159	0.0114973	5.41077
3976501	3976550	CCNA_03813	CC_3699	creS, Intermediate filament-like cell shape determinant	-56	158	0.011425	5.36585
106251	106300	CCNA_00094	CC_0095	hfsJ, TagA/WecG-family UDP-N-acetyl-D-mannosaminuronic acid transferase	-21	156	0.0112804	5.27602
1244901	1244950	CCNA_01140	CC_1086	Sensory box/GGDEF family protein	0	154	0.0111357	5.18619
3282701	3282750	CCNA_03135	CC_3040	fliL, Flagellum-specific ATP synthase	-60	151	0.0109188	5.05145
3197751	3197800	CCNA_03041	CC_2946	cpaB, Pilus assembly protein	-105	149	0.0107742	4.96162
3438201	3438250	CCNA_03268	CC_3165	dgrB, diguanylate receptor protein	-20	149	0.0107742	4.96162
		CCNA_03269	CC_3167	Glucokinase	-147
3484251	3484300	CCNA_03308	CC_3203	Hypothetical protein	-76	145	0.0104849	4.78196
261601	261650	CCNA_00250	CC_0250	Poly(3-hydroxyalkanoate) depolymerase	0	139	0.0100511	4.51247
2424651	2424700	CCNA_02271	CC_2190	stpD, Stalk cross-band protein	-9	139	0.0100511	4.51247
2647751	2647800	CCNA_02497	CC_2415	Hypothetical protein	0	138	0.00997878	4.46755
514051	514100	CCNA_00497	CC_0465	Putative rhamnosyl transferase	-198	137	0.00990647	4.42264
238151	238200	CCNA_00221	CC_0221	Hypothetical protein	-1	135	0.00976185	4.33281
1040651	1040700	CCNA_00965	CC_0917	dnaJ, Chaperone protein	-38	135	0.00976185	4.33281
		CCNA_00966	CC_0918	Pyridoxamine 5'-phosphate oxidase	-19
3441151	3441200	CCNA_03272	CC_3170	Two-component sensor histidine kinase	-14	135	0.00976185	4.33281
3118701	3118750	CCNA_02961	CC_2868	neuB, N-acetylneuraminate synthase	-50	132	0.00954492	4.19806
477351	477400	CCNA_00464	na	Hypothetical protein	-114	130	0.0094003	4.10823
692051	692100	CCNA_00640	CC_0604	Hypothetical protein	+72	129	0.00932799	4.06332
3578701	3578750	CCNA_03410	CC_3301	Peptidoglycan-specific endopeptidase, M23 family	-132	129	0.00932799	4.06332
3740701	3740750	CCNA_03585	CC_3471	Chemotaxis receiver domain protein cheYIV	-6	128	0.00925568	4.0184
3876951	3877000	CCNA_03710	CC_3596	Nitrogen regulatory IIA protein	o	128	0.00925568	4.0184
484551	484600	CCNA_00470	na	O-antigen polymerase	193(3')	127	0.00918337	3.97349
479101	479150	CCNA_00466	na	Glycosyltransferase	-41	125	0.00903875	3.88366

## Sheet: Sorted by position
A cell cycle and nutritional checkpoint controlling bacterial surface adhesion.
Aretha Fiebig, Julien Herrou, Coralie Fumeaux, Sunish K. Radhakrishnan, Patrick H. Viollier, Sean Crosson
Table S4: CtrA ChIP-seq top hits. Peak 50-bp window from regions with significant sequence coverage. Tab 1 sorted by score; Tab 2 sorted by genome position. See Supplementary Excel sheet (Table S5) for sequence coverage on all 50-bp genome segments.
a Start and end positions of each window are in NA1000 genome coordinates (NC_011916). b Genome feature adjacent to sequence peaks are indicated. When peak is between two 5’ ends of features (<200 bp away), both are listed. c Distance between peak and 5’ end of feature. Negative distances indicate peak is 5’ of feature; positive distances indicate peak is internal to feature; 0 indicates peak win…
50 bp window a		Adjacent feature(s) b				# reads	% of total reads	Z-Score
Start	End	NA1000	CB15	Annotation	Dist. c
51	100	CCNA_00001	CC_0001	ATP/GTP-binding protein	-102	960	0.0694176	41.3876
52151	52200	CCNA_00048	CC_0050	metK, S-adenosylmethionine synthetase	-26	337	0.0243685	13.4056
85001	85050	CCNA_00081	CC_0083	Hypothetical protein	-29	282	0.0203914	10.9353
96301	96350	CCNA_00086	CC_0088	NAD-specific glutamate dehydrogenase	-11	353	0.0255254	14.1243
101901	101950	CCNA_00089	CC_0091	MHYT/PAS-family GGDEF/EAL protein	-6	462	0.0334072	19.02
106251	106300	CCNA_00094	CC_0095	hfsJ, TagA/WecG-family UDP-N-acetyl-D-mannosaminuronic acid transferase	-21	156	0.0112804	5.27602
172951	173000	CCNA_00163	CC_0164	Chain length regulator/Tyrosine-protein kinase (capsular polysaccharide biosynthesis)	0	284	0.020536	11.0251
179151	179200	CCNA_00166	CC_0167	Bacterial transglutaminase-like cysteine proteinase BTLCP	-81	199	0.0143897	7.20737
		CCNA_00167	CC_0168	Bis(5'-nucleosyl)-tetraphosphatase	-111
212351	212400	CCNA_00199	CC_0199	Hypothetical protein	0	211	0.0152574	7.74634
238151	238200	CCNA_00221	CC_0221	Hypothetical protein	-1	135	0.00976185	4.33281
248001	248050	CCNA_00232	CC_0232	Hypothetical protein	-48	405	0.0292855	16.4598
		CCNA_00233	CC_0233	flmA, Flagellin modification protein / UDP-N-acetylglucosamine 4,6-dehydratase	-32
252401	252450	CCNA_00236	CC_0236	Conserved hypothetical protein	-93	270	0.0195237	10.3963
		CCNA_00237	CC_0237	chvI, Two-component response regulator	-75
256801	256850	CCNA_00243	CC_0243	Hypothetical protein	+38	182	0.0131604	6.44381
		CCNA_00244	CC_0244	Hydrolase (HAD superfamily)	-103
261601	261650	CCNA_00250	CC_0250	Poly(3-hydroxyalkanoate) depolymerase	0	139	0.0100511	4.51247
333051	333100	CCNA_00317	CC_0315	cgtA, GTP-binding protein (probably involved in DNA repair)	-80	174	0.0125819	6.08449
		CCNA_00318	CC_0316	Hypothetical protein	-79
364251	364300	CCNA_00348	CC_0343	Probable chemoreceptor Y4FA	-30	373	0.0269716	15.0226
366001	366050	CCNA_00350	CC_0345	Hypothetical protein	-15	1014	0.0733223	43.8131
		CCNA_00351	CC_0346	priA, Primosomal protein N'	-62
369151	369200	CCNA_00352	CC_0347	Integral membrane protein	0	224	0.0161974	8.33024
		CCNA_00353	CC_0348	O-antigen acetylase	-80
370401	370450	CCNA_00354	CC_0349	NlpC/P60 CHAP domain amidase protein	0	1512	0.109333	66.1807
371251	371300	CCNA_00355	CC_0350	Hypothetical protein with pentapeptide repeats	-23	619	0.0447599	26.0716
399751	399800	CCNA_00382	CC_0378	ccrM, Adenine-specific methyltransferase	-38	335	0.0242238	13.3158
445451	445500	CCNA_00439	CC_0430	Methyl-accepting chemotaxis protein	0	1067	0.0771547	46.1935
477351	477400	CCNA_00464	na	Hypothetical protein	-114	130	0.0094003	4.10823
479101	479150	CCNA_00466	na	Glycosyltransferase	-41	125	0.00903875	3.88366
484551	484600	CCNA_00470	na	O-antigen polymerase	193(3')	127	0.00918337	3.97349
500251	500300	CCNA_00483	CC_0451	Zn-dependent hydrolase, glyoxalase II family	-27	169	0.0122204	5.85992
514051	514100	CCNA_00497	CC_0465	Putative rhamnosyl transferase	-198	137	0.00990647	4.42264
535001	535050	CCNA_00519	CC_0486	Conserved hypothetical protein	-34	192	0.0138835	6.89296
556351	556400	CCNA_00538	CC_0504	Methyl-accepting chemotaxis protein	-24	169	0.0122204	5.85992
561701	561750	CCNA_00542	CC_0508	Hypothetical protein	-37	394	0.0284901	15.9658
692051	692100	CCNA_00640	CC_0604	Hypothetical protein	+72	129	0.00932799	4.06332
783701	783750	CCNA_00728	CC_0692	Hypothetical protein	-46	230	0.0166313	8.59973
785001	785050	CCNA_00729	CC_0693	Hypothetical protein	+19	782	0.0565464	33.3928
841751	841800	CCNA_00780	CC_0743	N-formylglutamate deformylase	-65	206	0.0148959	7.52177
		CCNA_00781	CC_0744	cpdR, Two-component receiver protein	-38
851401	851450	CCNA_00787	CC_0750	motA, Chemotaxis protein	0	432	0.0312379	17.6725
		CCNA_00788	CC_0751	Transporter, MFS superfamily	-68
878051	878100	CCNA_00814	CC_0775	Hypothetical protein	0	309	0.0223438	12.148
899551	899600	CCNA_00834	CC_0792	fljM, Flagellin	-62	406	0.0293579	16.5048
938901	938950	CCNA_00860	CC_0817	hfiA, Holdfast inhibitor A	-76	386	0.0279117	15.6065
954001	954050	CCNA_00875	CC_0832	Flp/Fap pilin component protein	-77	242	0.017499	9.13871
966901	966950	CCNA_00888	CC_0845	Conserved hypothetical protein	-6	183	0.0132327	6.48873
978251	978300	CCNA_00900	CC_0857	CHASE4-family GGDEF/EAL protein	0	205	0.0148235	7.47685
1026401	1026450	CCNA_00948	CC_0903	sciP, Small CtrA inhibitory protein	0	340	0.0245854	13.5404
1040651	1040700	CCNA_00965	CC_0917	dnaJ, Chaperone protein	-38	135	0.00976185	4.33281
		CCNA_00966	CC_0918	Pyridoxamine 5'-phosphate oxidase	-19
1085151	1085200	CCNA_01003	CC_0952	fliO, flagellar biosynthesis protein	-70	355	0.02567	14.2141
		CCNA_01004	CC_0953	flgB, Flagellar basal-body rod protein	0
1193201	1193250	CCNA_01086	CC_1034	lepA, GTP-binding protein	-88	278	0.0201022	10.7556
1220351	1220400	CCNA_01115	CC_1062	Two component sensor histidine kinase	-13	211	0.0152574	7.74634
		CCNA_01116	CC_1063	divJ, Histidine protein kinase	-135
1223601	1223650	CCNA_01119	CC_1066	Hypothetical protein	-72	232	0.0167759	8.68956
1231201	1231250	CCNA_01125	CC_1072	Ribonuclease H	0	256	0.0185114	9.76752
1231451	1231500	CCNA_01126	na	Hypothetical protein	+22	1463	0.105789	63.9799
1233451	1233500	CCNA_01129	CC_1075	fliQ, Flagellar biosynthetic protein	-4	272	0.0196683	10.4862
1244901	1244950	CCNA_01140	CC_1086	Sensory box/GGDEF family protein	0	154	0.0111357	5.18619
1262801	1262850	CCNA_01157	CC_1101	Protoporphyrinogen oxidase	0	275	0.0198852	10.6209
1272501	1272550	CCNA_01163	CC_1106	Ice nucleation protein	-39	225	0.0162697	8.37515
1304651	1304700	CCNA_01186	CC_1128	Conserved hypothetical protein	-5	261	0.0188729	9.99209
1397451	1397500	CCNA_01268	CC_1210	Cytochrome c	-129	262	0.0189452	10.037
		CCNA_01269	CC_1211	gcrA2, Cell cycle regulatory protein-like	-52
1404951	1405000	CCNA_01278	CC_1220	Histidine phosphotransferase domain protein	0	647	0.0467846	27.3293
1406951	1407000	CCNA_01280	CC_1222	Conserved hypothetical protein	-53	199	0.0143897	7.20737
		CCNA_01281	CC_1223	Glycerol kinase	-64
1481751	1481800	CCNA_01365	CC_1307	perP, Aspartyl protease	-37	179	0.0129435	6.30907
1491601	1491650	CCNA_R0033	na	Cell cycle regulated sRNA	0	230	0.0166313	8.59973
1538551	1538600	CCNA_01421	CC_1359	6,7-dimethyl-8-ribityllumazine synthase (Lumazine synthase I, large subunit, riboflavin synthase)	0	177	0.0127989	6.21924
1572551	1572600	CCNA_01464	CC_1398	Hypothetical protein	-93	447	0.0323226	18.3463
		CCNA_01465	CC_1399	Methyl-accepting chemotaxis protein	-6
1634101	1634150	CCNA_01524	CC_1457	FlbA protein	-34	730	0.0527863	31.0572
		CCNA_01525	CC_1458	flbT, Flagellar biosynthesis repressor	-116
1637701	1637750	CCNA_01530	(CC_1463)	fljJ, Flagellin	-91	642	0.046423	27.1047
1765601	1765650	CCNA_01644	CC_1573	motB, Chemotaxis protein	-49	277	0.0200299	10.7107
		CCNA_01645	CC_1574	3-hydroxyisobutyrate dehydrogenase	-17
1793501	1793550	CCNA_01671	CC_1599	dgrA, Diguanylate receptor protein	-24	185	0.0133773	6.57856
1812851	1812900	CCNA_01685	CC_1613	yccV, Hemimethylated DNA-binding protein	-7	225	0.0162697	8.37515
		CCNA_01686	CC_1614	Exopolyphosphatase	0
1896251	1896300	CCNA_01768	CC_1697	Hypothetical protein	0	182	0.0131604	6.44381
1923401	1923450	CCNA_01797	CC_1725	DivIC-related Septum formation initiator	-39	183	0.0132327	6.48873
2072551	2072600	CCNA_01925	CC_1849	Coniferyl aldehyde dehydrogenase	-125	391	0.0282732	15.831
		CCNA_01926	CC_1850	dgcB, GGDEF diguanylate cyclase	-20
2090301	2090350	CCNA_01948	CC_1872	Peptidoglycan-specific endopeptidase, M23 family	-13	991	0.0716592	42.78
2097001	2097050	CCNA_01952	CC_1876	N-acetylmuramoyl-L-alanine amidase	-32	186	0.0134497	6.62347
2132201	2132250	CCNA_01985	CC_1908	ABC transporter ATP-binding protein	-1	262	0.0189452	10.037
2185201	2185250	CCNA_02039	CC_1961	clpX, ATP-dependent endopeptidase clp ATP-binding subunit	-73	293	0.0211868	11.4294
2186901	2186950	CCNA_02041	CC_1963	clpP, ATP-dependent endopeptidase clp proteolytic subunit	-49	439	0.0317441	17.987
2210351	2210400	CCNA_02060	CC_1981	CrcB family protein	-77	238	0.0172098	8.95905
		CCNA_02061	CC_1982	Hypothetical protein	-38
2230101	2230150	CCNA_02078	CC_1999	serS, Seryl-tRNA synthetase	-226	190	0.0137389	6.80313
2253401	2253450	CCNA_02105	CC_2026	Conserved hypothetical protein	-13	557	0.0402767	23.2869
2253551	2253600				-163	280	0.0202468	10.8455
2279201	2279250	CCNA_02125	CC_2045	podJ, Polar development protein	-5	193	0.0139558	6.93788
2279351	2279400	CCNA_02126	CC_2046	Conserved hypothetical protein	-5	191	0.0138112	6.84805
2300601	2300650	CCNA_02141	CC_2062	fliL, Flagellar protein	-56	175	0.0126542	6.12941
		CCNA_02142	CC_2063	flgF, Flagellar basal-body rod protein	-122
2374751	2374800	CCNA_02225	CC_2141	Transcriptional regulator, ArsR family / SAM-dependent methyltransferase	-94	169	0.0122204	5.85992
2391751	2391800	CCNA_02242	CC_2160	PHB granule-associated protein, phasin2	-94	497	0.0359381	20.592
		CCNA_02243	CC_2161	D-alanyl-D-alanine serine-type carboxypeptidase	-9
2409351	2409400	CCNA_02257	CC_2175	fliN, Flagellar motor switch protein	0	162	0.0117142	5.54551
		CCNA_02258	CC_2176	Lipoate-protein ligase B	0
2424651	2424700	CCNA_02271	CC_2190	stpD, Stalk cross-band protein	-9	139	0.0100511	4.51247
2482701	2482750	CCNA_02342	CC_2259	Hypothetical protein with pentapeptide repeats	-20	199	0.0143897	7.20737
2484101	2484150	CCNA_02343	CC_2260	Hypothetical protein with pentapeptide repeats	-58	289	0.0208976	11.2497
2505101	2505150	CCNA_02364	CC_2281	Methyl-accepting chemotaxis protein	-20	290	0.0209699	11.2946
2546201	2546250	CCNA_02402	CC_2317	Methyl-accepting chemotaxis protein	+36	242	0.017499	9.13871
		CCNA_02403	CC_2318	ABC transporter permease protein	-116
2556001	2556050	CCNA_02411	CC_2326	pleA, Putative lytic transglycosylase	-1	503	0.0363719	20.8615
		CCNA_02412	CC_2327	TonB protein	-143
2551901	2551950	CCNA_02408	CC_2323	Conserved hypothetical protein	-37	1124	0.0812764	48.7537
		CCNA_02409	CC_2324	Hybrid sensor histidine kinase/receiver protein	-68
2647751	2647800	CCNA_02497	CC_2415	Hypothetical protein	0	138	0.00997878	4.46755
2656601	2656650	CCNA_02507	CC_2425	hfsE, Polyisoprenylphosphate hexose-1-phosphotransferase	0	216	0.015619	7.97092
2664901	2664950	CCNA_02513	CC_2431	hfsA, Holdfast synthesis chain length determinant	-54	191	0.0138112	6.84805
		CCNA_02514	CC_2432	hfsD, polysaccharide secretin protein	0
2681151	2681200	CCNA_02534	na	hypothetical protein	-6	627	0.0453384	26.431
		CCNA_02535	CC_2451	DNA topoisomerase I	-112
2696401	2696450	CCNA_02547	CC_2463	divK, Response regulator receiver protein	-83	411	0.0297194	16.7293
		CCNA_02548	CC_2464	Conserved hypothetical protein	0
2773201	2773250	CCNA_02623	CC_2540	ftsZ, Cell division protein	-96	258	0.018656	9.85735
2775801	2775850	CCNA_02625	CC_2542	ftsQ, Cell division protein	-60	742	0.053654	31.5962
2889851	2889900	CCNA_02726	CC_2643	Putative acetyltransferase/acyltransferase	-34	454	0.0328287	18.6607
2890001	2890050	CCNA_02727	CC_2644	PhoH protein	-93	211	0.0152574	7.74634
3006701	3006750	CCNA_02852	CC_2764	hypothetical protein	0	341	0.0246577	13.5853
3056201	3056250	CCNA_02901	CC_2810	Methyl-accepting chemotaxis protein	0	168	0.0121481	5.815
3082501	3082550	CCNA_02922	CC_2831	Hypothetical protein	+23	180	0.0130158	6.35398
3091851	3091900	CCNA_02931	CC_2839	flgE-related flagellar hook protein	0	272	0.0196683	10.4862
		CCNA_02932	na	Hypothetical protein	0
3109201	3109250	CCNA_02949	CC_2856	flmE, Flagellin modification protein	0	211	0.0152574	7.74634
3118701	3118750	CCNA_02961	CC_2868	neuB, N-acetylneuraminate synthase	-50	132	0.00954492	4.19806
3131851	3131900	CCNA_02976	CC_2882	MCP-signal associated domain protein	+22	274	0.0198129	10.576
		CCNA_02977	CC_2883	sigU, RNA polymerase ECF-type sigma factor	-163
3188001	3188050	CCNA_03032	CC_2937	Cytosol aminopeptidase	-13	211	0.0152574	7.74634
		CCNA_03033	CC_2938	Tetratricopeptide repeat family protein	0
3197751	3197800	CCNA_03041	CC_2946	cpaB, Pilus assembly protein	-105	149	0.0107742	4.96162
3198801	3198850	CCNA_03043	CC_2948	pilA, Type IV pilin protein	-99	472	0.0341303	19.4691
		CCNA_03044	na	CpaC-related secretion pathway protein	-169
3199501	3199550	CCNA_03045	CC_2950	TadG-related pilus assembly protein	0	244	0.0176436	9.22854
3247651	3247700	CCNA_03096	CC_3001	TonB-dependent receptor	0	248	0.0179329	9.4082
3268101	3268150	CCNA_03119	CC_3024	Hypothetical protein	-1	273	0.0197406	10.5311
		CCNA_03120	CC_3025	cheW, Chemotaxis protein	+26
3279751	3279800	CCNA_03130	CC_3035	ctrA, Cell cycle response regulator	-104	622	0.0449768	26.2064
3282701	3282750	CCNA_03135	CC_3040	fliL, Flagellum-specific ATP synthase	-60	151	0.0109188	5.05145
3284051	3284100	CCNA_03136	CC_3041	fliJ, Flagellar export protein	-47	308	0.0222715	12.1031
3353801	3353850	CCNA_03191	CC_3094	Sensory box/GGDEF family protein	-128	213	0.015402	7.83617
3358601	3358650	CCNA_03198	CC_3100	Two-component response regulator	-10	631	0.0456276	26.6106
3413551	3413600	CCNA_03246	CC_3144	Hypothetical protein	-68	569	0.0411444	23.8259
		CCNA_03247	CC_3145	Methyl-accepting chemotaxis protein	-160
3434851	3434900	CCNA_03265	CC_3162	CBS pair-family sensor histidine kinase/receiver domain protein	-39	270	0.0195237	10.3963
3438201	3438250	CCNA_03268	CC_3165	dgrB, diguanylate receptor protein	-20	149	0.0107742	4.96162
		CCNA_03269	CC_3167	Glucokinase	-147
3441151	3441200	CCNA_03272	CC_3170	Two-component sensor histidine kinase	-14	135	0.00976185	4.33281
3484251	3484300	CCNA_03308	CC_3203	Hypothetical protein	-76	145	0.0104849	4.78196
3506551	3506600	CCNA_03325	CC_3218	Hypothetical protein	-39	1251	0.0904598	54.4579
		CCNA_03326	CC_3219	Two-component sensor histidine kinase	0
3566351	3566400	CCNA_03395	CC_3286	Two-component receiver domain protein	-29	755	0.054594	32.1801
3568851	3568900	CCNA_03397	CC_3288	Hypothetical cytosolic protein	-11	313	0.022633	12.3277
3572451	3572500	CCNA_03404	CC_3295	rcdA, regulator of CtrA degradation	-170	373	0.0269716	15.0226
3572601	3572650				-20	346	0.0250193	13.8099
3578701	3578750	CCNA_03410	CC_3301	Peptidoglycan-specific endopeptidase, M23 family	-132	129	0.00932799	4.06332
3592501	3592550	CCNA_03426	CC_3317	Hypothetical protein	-78	802	0.0579926	34.2911
		CCNA_03427	CC_3318	Hypothetical protein	0
3666451	3666500	CCNA_03507	CC_3396	pdeA, GGDEF/EAL diguanylate cyclase-phosphodiesterase	-38	273	0.0197406	10.5311
3708751	3708800	CCNA_03552	CC_3439	Conserved hypothetical protein	-1	395	0.0285624	16.0107
3720801	3720850	CCNA_03567	CC_3454	Acyl-CoA dehydrogenase	-101	760	0.0549556	32.4047
3740701	3740750	CCNA_03585	CC_3471	Chemotaxis receiver domain protein cheYIV	-6	128	0.00925568	4.0184
3760251	3760300	CCNA_03605	CC_3491	Hypothetical protein	-62	263	0.0190175	10.0819
3786901	3786950	CCNA_03630	CC_3515	GepA superfamily protein	-111	183	0.0132327	6.48873
		CCNA_03631	NA	Hypothetical protein	-35
3857851	3857900	CCNA_03691	CC_3576	kidO, bifunctional regulator KidO	-9	321	0.0232115	12.687
		CCNA_03692	CC_3577	Xanthine and CO dehydrogenases maturation factor, XdhC/CoxF family	-76
3854251	3854300	CCNA_03687	CC_3572	Carbonic anhydrase	0	187	0.013522	6.66839
3876951	3877000	CCNA_03710	CC_3596	Nitrogen regulatory IIA protein	o	128	0.00925568	4.0184
3879851	3879900	CCNA_03713	CC_3599	rpoN, RNA polymerase sigma-54 factor	-13	159	0.0114973	5.41077
3924401	3924450	CCNA_03754	CC_3639	fzlA, GST family FtsZ-binding protein	-25	1650	0.119311	72.379
3955251	3955300	CCNA_03789	CC_3675	Hypothetical protein	-45	365	0.0263931	14.6632
		CCNA_03790	CC_3676	samA, Hypothetical protein	-24
3968701	3968750	CCNA_03803	CC_3689	celD, Putative cellulose biosynthesis protein	-8	418	0.0302256	17.0437
3976501	3976550	CCNA_03813	CC_3699	creS, Intermediate filament-like cell shape determinant	-56	158	0.011425	5.36585
3983801	3983850	CCNA_03819	CC_3704	ftsK, Cell division protein	-18	410	0.0296471	16.6844
4042851	4042900	CCNA_03879	CC_3763	hemE, Uroporphyrinogen decarboxylase	-131	753	0.0544494	32.0903
